# Supplementary material for: In-vivo studies of targeted and localized cancer drug release from microporous poly-di-methyl-siloxane (PDMS) devices for the treatment of triple negative breast cancer
Source: Sci Rep. 2024 Jan 2;14:31. doi: 10.1038/s41598-023-50656-6 (PMC10761815; doi:10.1038/s41598-023-50656-6)
Supplement: Supplementary file 1 — Supplementary Information. [file 41598_2023_50656_MOESM1_ESM.xlsx]

## Sheet: Sheet1
		44 degree celcius
Time in days		PDMS_MNP+PTX		CONCENTRATION		AMOUNT OF DRUG RELEASED (mg)		CUMULATIVE AMOUNT OF DRUGS RELEASES (mg)		CUMULATIVE AMOUNT OF DRUG RELEASED (%)		AVERAGE	STANDARD DEVIATION		PDMS_MNP+PTX-LHRH		CONCENTRATION		AMOUNT OF DRUG RELEASED (mg)		CUMULATIVE AMOUNT OF DRUGS RELEASES (mg)		CUMULATIVE AMOUNT OF DRUG RELEASED (%)		AVERAGE	STANDARD DEVIATION		PDMS_MNP+PG		CONCENTRATION		AMOUNT OF DRUG RELEASED (mg)		CUMULATIVE AMOUNT OF DRUGS RELEASES (mg)		CUMULATIVE AMOUNT OF DRUG RELEASED (%)		AVERAGE	STANDARD DEVIATION		PDMS_MNP+PG-LHRH		CONCENTRATION		AMOUNT OF DRUG RELEASED (mg)		CUMULATIVE AMOUNT OF DRUGS RELEASES (mg)		CUMULATIVE AMOUNT OF DRUG RELEASED (%)
		1	2	1	2	1	2	1	2	1	2				1	2	1	2	1	2	1	2	1	2				1	2	1	2	1	2	1	2	1	2				1	2	1	2	1	2	1	2	1
1		0.015	0.017	0.00562525	0.00651815	0.703156	0.814769	0.703156	0.814769	1.17193	1.35795	1.26494	0.0930101		0.012	0.09	0.00428591	0.0391089	0.535738	4.88861	0.535738	4.88861	0.892897	8.14769	4.52029	3.62739		0.006	0.004	0.00160721	0.000714318	0.200902	0.0892897	0.200902	0.0892897	0.334836	0.148816	0.241826	0.0930101		0.004	0.005	0.000714318	0.00116077	0.0892897	0.145096	0.0892897	0.145096	0.148816
2		0.016	0.017	0.0060717	0.00651815	0.758962	0.814769	1.46212	1.62954	2.43686	2.7159	2.57638	0.139515		0.013	0.009	0.00473235	0.00294656	0.591544	0.36832	1.12728	5.25693	1.8788	8.76155	5.32018	3.44137		0.006	0.005	0.00160721	0.00116077	0.200902	0.145096	0.401804	0.234385	0.669673	0.390642	0.530158	0.139515		0.007	0.006	0.00205366	0.00160721	0.256708	0.200902	0.345998	0.345998	0.576663
3		0.019	0.018	0.00741105	0.0069646	0.926381	0.870575	2.3885	2.50011	3.98083	4.16685	4.07384	0.0930101		0.015	0.012	0.00562525	0.00428591	0.703156	0.535738	1.83044	5.79267	3.05073	9.65445	6.35259	3.30186		0.007	0.006	0.00205366	0.00160721	0.256708	0.200902	0.658512	0.435287	1.09752	0.725479	0.911499	0.18602		0.008	0.007	0.00250011	0.00205366	0.312514	0.256708	0.658512	0.602705	1.09752
4		0.022	0.021	0.00875039	0.00830394	1.0938	1.03799	3.4823	3.5381	5.80383	5.89684	5.85034	0.0465051		0.016	0.013	0.0060717	0.00473235	0.758962	0.591544	2.5894	6.38421	4.31567	10.6404	7.47801	3.16234		0.008	0.007	0.00250011	0.00205366	0.312514	0.256708	0.971025	0.691995	1.61838	1.15333	1.38585	0.232525		0.009	0.009	0.00294656	0.00294656	0.36832	0.36832	1.02683	0.971025	1.71139
5		0.024	0.023	0.00964329	0.00919684	1.20541	1.1496	4.68771	4.68771	7.81285	7.81285	7.81285	8.88178e-16		0.017	0.018	0.00651815	0.0069646	0.814769	0.870575	3.40417	7.25479	5.67362	12.0913	8.88246	3.20885		0.008	0.009	0.00250011	0.00294656	0.312514	0.36832	1.28354	1.06032	2.13923	1.76719	1.95321	0.18602		0.01	0.01	0.00339301	0.00339301	0.424126	0.424126	1.45096	1.39515	2.41826
6		0.025	0.024	0.0100897	0.00964329	1.26122	1.20541	5.94893	5.89312	9.91488	9.82187	9.86837	0.0465051		0.019	0.02	0.00741105	0.00785749	0.926381	0.982187	4.33055	8.23697	7.21758	13.7283	10.4729	3.25535		0.009	0.01	0.00294656	0.00339301	0.36832	0.424126	1.65186	1.48444	2.7531	2.47407	2.61358	0.139515		0.01	0.01	0.00339301	0.00339301	0.424126	0.424126	1.87508	1.81928	3.12514
7		0.027	0.026	0.0109826	0.0105362	1.37283	1.31702	7.32176	7.21014	12.2029	12.0169	12.1099	0.0930101		0.022	0.021	0.00875039	0.00830394	1.0938	1.03799	5.42435	9.27497	9.04058	15.4583	12.2494	3.20885		0.01	0.011	0.00339301	0.00383946	0.424126	0.479932	2.07599	1.96437	3.45998	3.27396	3.36697	0.0930101		0.011	0.011	0.00383946	0.00383946	0.479932	0.479932	2.35502	2.29921	3.92503
8		0.029	0.027	0.0118755	0.0109826	1.48444	1.37283	8.8062	8.58297	14.677	14.305	14.491	0.18602		0.025	0.023	0.0100897	0.00919684	1.26122	1.1496	6.68557	10.4246	11.1426	17.3743	14.2584	3.11584		0.012	0.013	0.00428591	0.00473235	0.535738	0.591544	2.61172	2.55592	4.35287	4.25986	4.30637	0.0465051		0.012	0.012	0.00428591	0.00428591	0.535738	0.535738	2.89075	2.83495	4.81792
9		0.031	0.029	0.0127684	0.0118755	1.59605	1.48444	10.4023	10.0674	17.3371	16.779	17.0581	0.27903		0.027	0.025	0.0109826	0.0100897	1.37283	1.26122	8.0584	11.6858	13.4307	19.4763	16.4535	3.02283		0.014	0.013	0.0051788	0.00473235	0.64735	0.591544	3.25907	3.14746	5.43179	5.24577	5.33878	0.0930101		0.013	0.012	0.00473235	0.00428591	0.591544	0.535738	3.4823	3.37069	5.80383
10		0.032	0.031	0.0132149	0.0127684	1.65186	1.59605	12.0541	11.6635	20.0902	19.4391	19.7646	0.325535		0.028	0.026	0.0114291	0.0105362	1.42864	1.31702	9.48703	13.0028	15.8117	21.6714	18.7415	2.92982		0.014	0.015	0.0051788	0.00562525	0.64735	0.703156	3.90642	3.85062	6.51071	6.4177	6.4642	0.0465051		0.014	0.014	0.0051788	0.0051788	0.64735	0.64735	4.12965	4.01804	6.88275
11		0.035	0.033	0.0145542	0.0136613	1.81928	1.70767	13.8734	13.3711	23.1223	22.2852	22.7038	0.418545		0.029	0.027	0.0118755	0.0109826	1.48444	1.37283	10.9715	14.3756	18.2858	23.9594	21.1226	2.83681		0.014	0.015	0.0051788	0.00562525	0.64735	0.703156	4.55377	4.55377	7.58962	7.58962	7.58962	8.88178e-16		0.015	0.015	0.00562525	0.00562525	0.703156	0.703156	4.83281	4.72119	8.05468
12		0.037	0.036	0.0154471	0.0150007	1.93089	1.87508	15.8043	15.2462	26.3405	25.4104	25.8754	0.465051		0.032	0.03	0.0132149	0.012322	1.65186	1.54025	12.6233	15.9159	21.0389	26.5265	23.7827	2.7438		0.016	0.017	0.0060717	0.00651815	0.758962	0.814769	5.31274	5.36854	8.85456	8.94757	8.90107	0.0465051		0.017	0.018	0.00651815	0.0069646	0.814769	0.870575	5.64757	5.59177	9.41262
13		0.039	0.038	0.01634	0.0158936	2.0425	1.9867	17.8468	17.2329	29.7446	28.7215	29.2331	0.511556		0.035	0.031	0.0145542	0.0127684	1.81928	1.59605	14.4426	17.5119	24.071	29.1866	26.6288	2.55778		0.016	0.017	0.0060717	0.00651815	0.758962	0.814769	6.0717	6.18331	10.1195	10.3055	10.2125	0.0930101		0.019	0.018	0.00741105	0.0069646	0.926381	0.870575	6.57395	6.46234	10.9566
14		0.04	0.04	0.0167865	0.0167865	2.09831	2.09831	19.9451	19.3312	33.2418	32.2187	32.7303	0.511556		0.037	0.033	0.0154471	0.0136613	1.93089	1.70767	16.3735	19.2196	27.2892	32.0327	29.6609	2.37176		0.018	0.017	0.0069646	0.00651815	0.870575	0.814769	6.94227	6.99808	11.5705	11.6635	11.617	0.0465051		0.019	0.019	0.00741105	0.00741105	0.926381	0.926381	7.50033	7.38872	12.5006
15		0.042	0.043	0.0176794	0.0181258	2.20992	2.26573	22.155	21.5969	36.925	35.9949	36.46	0.465051		0.039	0.035	0.01634	0.0145542	2.0425	1.81928	18.416	21.0389	30.6933	35.0648	32.8791	2.18574		0.018	0.019	0.0069646	0.00741105	0.870575	0.926381	7.81285	7.92446	13.0214	13.2074	13.1144	0.0930101		0.02	0.02	0.00785749	0.00785749	0.982187	0.982187	8.48252	8.37091	14.1375
16		0.043	0.044	0.0181258	0.0185723	2.26573	2.32153	24.4207	23.9185	40.7012	39.8641	40.2827	0.418545		0.04	0.037	0.0167865	0.0154471	2.09831	1.93089	20.5143	22.9698	34.1905	38.283	36.2367	2.04622		0.02	0.019	0.00785749	0.00741105	0.982187	0.926381	8.79504	8.85084	14.6584	14.7514	14.7049	0.0465051		0.02	0.021	0.00785749	0.00830394	0.982187	1.03799	9.46471	9.4089	15.7745
17		0.043	0.045	0.0181258	0.0190187	2.26573	2.37734	26.6865	26.2958	44.4774	43.8264	44.1519	0.325535		0.042	0.04	0.0176794	0.0167865	2.20992	2.09831	22.7242	25.0681	37.8737	41.7801	39.8269	1.95321		0.022	0.02	0.00875039	0.00785749	1.0938	0.982187	9.88883	9.83303	16.4814	16.3884	16.4349	0.0465051		0.021	0.023	0.00830394	0.00919684	1.03799	1.1496	10.5027	10.5585	17.5045
18		0.044	0.046	0.0185723	0.0194652	2.32153	2.43314	29.008	28.729	48.3467	47.8816	48.1141	0.232525		0.046	0.042	0.0194652	0.0176794	2.43314	2.20992	25.1574	27.278	41.929	45.4633	43.6961	1.76719		0.023	0.021	0.00919684	0.00830394	1.1496	1.03799	11.0384	10.871	18.3974	18.1184	18.2579	0.139515		0.023	0.023	0.00919684	0.00919684	1.1496	1.1496	11.6523	11.7081	19.4205
19		0.046	0.046	0.0194652	0.0194652	2.43314	2.43314	31.4411	31.1621	52.4019	51.9368	52.1694	0.232525		0.048	0.044	0.0203581	0.0185723	2.54476	2.32153	27.7021	29.5995	46.1702	49.3326	47.7514	1.58117		0.024	0.022	0.00964329	0.00875039	1.20541	1.0938	12.2439	11.9648	20.4064	19.9414	20.1739	0.232525		0.024	0.025	0.00964329	0.0100897	1.20541	1.26122	12.8577	12.9693	21.4295
20		0.047	0.047	0.0199116	0.0199116	2.48895	2.48895	33.9301	33.6511	56.5501	56.0851	56.3176	0.232525		0.049	0.047	0.0208045	0.0199116	2.60056	2.48895	30.3027	32.0885	50.5045	53.4808	51.9926	1.48816		0.025	0.024	0.0100897	0.00964329	1.26122	1.20541	13.5051	13.1702	22.5084	21.9504	22.2294	0.27903		0.024	0.025	0.00964329	0.0100897	1.20541	1.26122	14.0631	14.2305	23.4385
21		0.052	0.049	0.0221438	0.0208045	2.76798	2.60056	36.6981	36.2516	61.1634	60.4194	60.7914	0.37204		0.05	0.049	0.0212509	0.0208045	2.65637	2.60056	32.9591	34.689	54.9318	57.8151	56.3734	1.44166		0.026	0.024	0.0105362	0.00964329	1.31702	1.20541	14.8221	14.3756	24.7035	23.9594	24.3314	0.37204		0.024	0.025	0.00964329	0.0100897	1.20541	1.26122	15.2685	15.4918	25.4476
22		0.051	0.05	0.0216974	0.0212509	2.71217	2.65637	39.4102	38.908	65.6837	64.8466	65.2652	0.418545		0.048	0.048	0.0203581	0.0203581	2.54476	2.54476	35.5038	37.2338	59.173	62.0563	60.6147	1.44166		0.027	0.026	0.0109826	0.0105362	1.37283	1.31702	16.1949	15.6927	26.9915	26.1544	26.573	0.418545		0.024	0.023	0.00964329	0.00919684	1.20541	1.1496	16.4739	16.6414	27.4566
23		0.051	0.05	0.0216974	0.0212509	2.71217	2.65637	42.1224	41.5644	70.204	69.2739	69.739	0.465051		0.047	0.048	0.0199116	0.0203581	2.48895	2.54476	37.9928	39.7786	63.3213	66.2976	64.8094	1.48816		0.026	0.027	0.0105362	0.0109826	1.31702	1.37283	17.5119	17.0655	29.1866	28.4425	28.8145	0.37204		0.024	0.023	0.00964329	0.00919684	1.20541	1.1496	17.6794	17.791	29.4656
24		0.05	0.049	0.0212509	0.0208045	2.65637	2.60056	44.7788	44.1649	74.6313	73.6082	74.1198	0.511556		0.047	0.046	0.0199116	0.0194652	2.48895	2.43314	40.4817	42.2117	67.4695	70.3528	68.9112	1.44166		0.025	0.026	0.0100897	0.0105362	1.26122	1.31702	18.7732	18.3825	31.2886	30.6375	30.9631	0.325535		0.023	0.023	0.00919684	0.00919684	1.1496	1.1496	18.829	18.9406	31.3816
25		0.049	0.049	0.0208045	0.0208045	2.60056	2.60056	47.3793	46.7655	78.9656	77.9425	78.454	0.511556		0.047	0.045	0.0199116	0.0190187	2.48895	2.37734	42.9707	44.589	71.6178	74.3151	72.9664	1.34865		0.025	0.025	0.0100897	0.0100897	1.26122	1.26122	20.0344	19.6437	33.3906	32.7396	33.0651	0.325535		0.023	0.022	0.00919684	0.00875039	1.1496	1.0938	19.9786	20.0344	33.2976
26		0.048	0.048	0.0203581	0.0203581	2.54476	2.54476	49.9241	49.3102	83.2068	82.1837	82.6953	0.511556		0.045	0.045	0.0190187	0.0190187	2.37734	2.37734	45.348	46.9664	75.58	78.2773	76.9287	1.34865		0.024	0.025	0.00964329	0.0100897	1.20541	1.26122	21.2398	20.905	35.3996	34.8416	35.1206	0.27903		0.022	0.021	0.00875039	0.00830394	1.0938	1.03799	21.0724	21.0724	35.1206
27		0.047	0.048	0.0199116	0.0203581	2.48895	2.54476	52.4131	51.855	87.3551	86.425	86.89	0.465051		0.045	0.044	0.0190187	0.0185723	2.37734	2.32153	47.7253	49.2879	79.5422	82.1465	80.8444	1.30214		0.023	0.025	0.00919684	0.0100897	1.1496	1.26122	22.3894	22.1662	37.3157	36.9436	37.1296	0.18602		0.022	0.021	0.00875039	0.00830394	1.0938	1.03799	22.1662	22.1104	36.9436
28		0.047	0.047	0.0199116	0.0199116	2.48895	2.48895	54.902	54.3439	91.5033	90.5732	91.0383	0.465051		0.044	0.042	0.0185723	0.0176794	2.32153	2.20992	50.0469	51.4978	83.4115	85.8297	84.6206	1.20913		0.023	0.024	0.00919684	0.00964329	1.1496	1.20541	23.539	23.3716	39.2317	38.9526	39.0921	0.139515		0.021	0.019	0.00830394	0.00741105	1.03799	0.926381	23.2042	23.0367	38.6736
29		0.046	0.047	0.0194652	0.0199116	2.43314	2.48895	57.3351	56.8329	95.5586	94.7215	95.14	0.418545		0.043	0.042	0.0181258	0.0176794	2.26573	2.20992	52.3126	53.7078	87.1877	89.5129	88.3503	1.16263		0.022	0.024	0.00875039	0.00964329	1.0938	1.20541	24.6328	24.577	41.0547	40.9617	41.0082	0.0465051		0.02	0.019	0.00785749	0.00741105	0.982187	0.926381	24.1863	23.9631	40.3106
30		0.046	0.047	0.0194652	0.0199116	2.43314	2.48895	59.7683	59.3218	99.6138	98.8697	99.2418	0.37204		0.042	0.042	0.0176794	0.0176794	2.20992	2.20992	54.5225	55.9177	90.8709	93.1961	92.0335	1.16263		0.022	0.022	0.00875039	0.00875039	1.0938	1.0938	25.7266	25.6708	42.8777	42.7846	42.8312	0.0465051		0.02	0.019	0.00785749	0.00741105	0.982187	0.926381	25.1685	24.8895	41.9476
[truncated: 99 more columns]

## Sheet: Drug release
		44 degree celcius
Time in days		PDMS_PTX		CONCENTRATION		AMOUNT OF DRUG RELEASED (mg)		CUMULATIVE AMOUNT OF DRUGS RELEASES (mg)		CUMULATIVE AMOUNT OF DRUG RELEASED (%)		AVERAGE	STANDARD DEVIATION		PDMS_PTX-LHRH		CONCENTRATION		AMOUNT OF DRUG RELEASED (mg)		CUMULATIVE AMOUNT OF DRUGS RELEASES (mg)		CUMULATIVE AMOUNT OF DRUG RELEASED (%)		AVERAGE	STANDARD DEVIATION			PDMS_PG		CONCENTRATION		AMOUNT OF DRUG RELEASED (mg)		CUMULATIVE AMOUNT OF DRUGS RELEASES (mg)		CUMULATIVE AMOUNT OF DRUG RELEASED (%)		AVERAGE	STANDARD DEVIATION		PDMS_PG-LHRH		CONCENTRATION		AMOUNT OF DRUG RELEASED (mg)		CUMULATIVE AMOUNT OF DRUGS RELEASES (mg)
		1	2	1	2	1	2	1	2	1	2				1	2	1	2	1	2	1	2	1	2					1	2	1	2	1	2	1	2	1	2				1	2	1	2	1	2	1	2
1		0.009	0.06	0.00294656	0.0257154	0.36832	3.21443	0.36832	3.21443	0.613867	5.35738	2.98562	2.37176		0.008	0.011	0.00250011	0.00383946	0.312514	0.479932	0.312514	0.479932	0.520857	0.799887	0.660372	0.139515			0.003	0.004	0.000267869	0.000714318	0.0334836	0.0892897	0.0334836	0.0892897	0.0558061	0.148816	0.102311	0.0465051		0.007	0.006	0.00205366	0.00160721	0.256708	0.200902	0.256708	0.200902
2		0.012	0.009	0.00428591	0.00294656	0.535738	0.36832	0.904058	3.58275	1.50676	5.97125	3.73901	2.23224		0.007	0.09	0.00205366	0.0391089	0.256708	4.88861	0.569222	5.36854	0.948703	8.94757	4.94814	3.99943			0.004	0.004	0.000714318	0.000714318	0.0892897	0.0892897	0.122773	0.178579	0.204622	0.297632	0.251127	0.0465051		0.006	0.007	0.00160721	0.00205366	0.200902	0.256708	0.45761	0.45761
3		0.014	0.012	0.0051788	0.00428591	0.64735	0.535738	1.55141	4.11849	2.58568	6.86415	4.72491	2.13923		0.04	0.01	0.0167865	0.00339301	2.09831	0.424126	2.66753	5.79267	4.44588	9.65445	7.05017	2.60428			0.006	0.005	0.00160721	0.00116077	0.200902	0.145096	0.323675	0.323675	0.539459	0.539459	0.539459	7.85046e-17		0.007	0.009	0.00205366	0.00294656	0.256708	0.36832	0.714318	0.82593
4		0.015	0.013	0.00562525	0.00473235	0.703156	0.591544	2.25456	4.71003	3.75761	7.85005	5.80383	2.04622		0.04	0.012	0.0167865	0.00428591	2.09831	0.535738	4.76584	6.32841	7.94306	10.5473	9.2452	1.30214			0.006	0.006	0.00160721	0.00160721	0.200902	0.200902	0.524577	0.524577	0.874295	0.874295	0.874295	0		0.008	0.01	0.00250011	0.00339301	0.312514	0.424126	1.02683	1.25006
5		0.017	0.014	0.00651815	0.0051788	0.814769	0.64735	3.06933	5.35738	5.11556	8.92897	7.02226	1.90671		0.07	0.013	0.0301799	0.00473235	3.77249	0.591544	8.53833	6.91995	14.2305	11.5333	12.8819	1.34865			0.008	0.007	0.00250011	0.00205366	0.312514	0.256708	0.837091	0.781285	1.39515	1.30214	1.34865	0.0465051		0.009	0.01	0.00294656	0.00339301	0.36832	0.424126	1.39515	1.67418
6		0.019	0.016	0.00741105	0.0060717	0.926381	0.758962	3.99571	6.11634	6.65952	10.1939	8.42672	1.76719		0.011	0.015	0.00383946	0.00562525	0.479932	0.703156	9.01826	7.62311	15.0304	12.7052	13.8678	1.16263			0.009	0.008	0.00294656	0.00250011	0.36832	0.312514	1.20541	1.0938	2.00902	1.823	1.91601	0.0930101		0.009	0.011	0.00294656	0.00383946	0.36832	0.479932	1.76347	2.15411
7		0.021	0.018	0.00830394	0.0069646	1.03799	0.870575	5.03371	6.98692	8.38951	11.6449	10.0172	1.62768		0.013	0.015	0.00473235	0.00562525	0.591544	0.703156	9.6098	8.32626	16.0163	13.8771	14.9467	1.06962			0.011	0.01	0.00383946	0.00339301	0.479932	0.424126	1.68534	1.51792	2.80891	2.52987	2.66939	0.139515		0.01	0.012	0.00339301	0.00428591	0.424126	0.535738	2.1876	2.68985
8		0.022	0.02	0.00875039	0.00785749	1.0938	0.982187	6.12751	7.96911	10.2125	13.2818	11.7472	1.53467		0.016	0.017	0.0060717	0.00651815	0.758962	0.814769	10.3688	9.14103	17.2813	15.2351	16.2582	1.02311			0.011	0.011	0.00383946	0.00383946	0.479932	0.479932	2.16528	1.99786	3.60879	3.32976	3.46928	0.139515		0.011	0.012	0.00383946	0.00428591	0.479932	0.535738	2.66753	3.22559
9		0.024	0.021	0.00964329	0.00830394	1.20541	1.03799	7.33292	9.0071	12.2215	15.0118	13.6167	1.39515		0.018	0.018	0.0069646	0.0069646	0.870575	0.870575	11.2393	10.0116	18.7322	16.686	17.7091	1.02311			0.013	0.012	0.00473235	0.00428591	0.591544	0.535738	2.75682	2.5336	4.5947	4.22266	4.40868	0.18602		0.013	0.014	0.00473235	0.0051788	0.591544	0.64735	3.25907	3.87294
10		0.025	0.022	0.0100897	0.00875039	1.26122	1.0938	8.59413	10.1009	14.3236	16.8348	15.5792	1.25564		0.02	0.021	0.00785749	0.00830394	0.982187	1.03799	12.2215	11.0496	20.3692	18.416	19.3926	0.976606			0.013	0.013	0.00473235	0.00473235	0.591544	0.591544	3.34836	3.12514	5.58061	5.20857	5.39459	0.18602		0.013	0.015	0.00473235	0.00562525	0.591544	0.703156	3.85062	4.5761
11		0.027	0.024	0.0109826	0.00964329	1.37283	1.20541	9.96696	11.3063	16.6116	18.8438	17.7277	1.11612		0.022	0.023	0.00875039	0.00919684	1.0938	1.1496	13.3153	12.1992	22.1922	20.332	21.2621	0.930101			0.014	0.013	0.0051788	0.00473235	0.64735	0.591544	3.99571	3.71668	6.65952	6.19447	6.427	0.232525		0.014	0.017	0.0051788	0.00651815	0.64735	0.814769	4.49797	5.39087
12		0.028	0.026	0.0114291	0.0105362	1.42864	1.31702	11.3956	12.6233	18.9927	21.0389	20.0158	1.02311		0.024	0.025	0.00964329	0.0100897	1.20541	1.26122	14.5207	13.4604	24.2012	22.434	23.3176	0.883596			0.016	0.015	0.0060717	0.00562525	0.758962	0.703156	4.75468	4.41984	7.92446	7.3664	7.64543	0.27903		0.016	0.017	0.0060717	0.00651815	0.758962	0.814769	5.25693	6.20563
13		0.029	0.027	0.0118755	0.0109826	1.48444	1.37283	12.88	13.9962	21.4667	23.3269	22.3968	0.930101		0.026	0.027	0.0105362	0.0109826	1.31702	1.37283	15.8378	14.8333	26.3963	24.7221	25.5592	0.837091			0.017	0.016	0.00651815	0.0060717	0.814769	0.758962	5.56945	5.1788	9.28241	8.63134	8.95687	0.325535		0.016	0.018	0.0060717	0.0069646	0.758962	0.870575	6.01589	7.07621
14		0.031	0.029	0.0127684	0.0118755	1.59605	1.48444	14.4761	15.4806	24.1268	25.801	24.9639	0.837091		0.028	0.029	0.0114291	0.0118755	1.42864	1.48444	17.2664	16.3177	28.7773	27.1962	27.9867	0.790586			0.018	0.017	0.0069646	0.00651815	0.870575	0.814769	6.44002	5.99357	10.7334	9.98929	10.3613	0.37204		0.017	0.02	0.00651815	0.00785749	0.814769	0.982187	6.83066	8.0584
15		0.033	0.03	0.0136613	0.012322	1.70767	1.54025	16.1838	17.0208	26.9729	28.3681	27.6705	0.697576		0.03	0.03	0.012322	0.012322	1.54025	1.54025	18.8066	17.8579	31.3444	29.7632	30.5538	0.790586			0.021	0.019	0.00830394	0.00741105	1.03799	0.926381	7.47801	6.91995	12.4634	11.5333	11.9983	0.465051		0.019	0.021	0.00741105	0.00830394	0.926381	1.03799	7.75704	9.09639
16		0.034	0.03	0.0141078	0.012322	1.76347	1.54025	17.9472	18.5611	29.912	30.9352	30.4236	0.511556		0.032	0.033	0.0132149	0.0136613	1.65186	1.70767	20.4585	19.5656	34.0975	32.6093	33.3534	0.744081			0.021	0.02	0.00830394	0.00785749	1.03799	0.982187	8.51601	7.90214	14.1933	13.1702	13.6818	0.511556		0.019	0.022	0.00741105	0.00875039	0.926381	1.0938	8.68342	10.1902
17		0.036	0.033	0.0150007	0.0136613	1.87508	1.70767	19.8223	20.2688	33.0372	33.7813	33.4092	0.37204		0.033	0.034	0.0136613	0.0141078	1.70767	1.76347	22.1662	21.3291	36.9436	35.5485	36.246	0.697576			0.022	0.021	0.00875039	0.00830394	1.0938	1.03799	9.6098	8.94013	16.0163	14.9002	15.4583	0.558061		0.02	0.021	0.00785749	0.00830394	0.982187	1.03799	9.66561	11.2282
18		0.038	0.036	0.0158936	0.0150007	1.9867	1.87508	21.809	22.1438	36.3483	36.9064	36.6274	0.27903		0.036	0.037	0.0150007	0.0154471	1.87508	1.93089	24.0413	23.26	40.0688	38.7666	39.4177	0.651071			0.023	0.022	0.00919684	0.00875039	1.1496	1.0938	10.7594	10.0339	17.9323	16.7232	17.3278	0.604566		0.021	0.022	0.00830394	0.00875039	1.03799	1.0938	10.7036	12.322
19		0.039	0.038	0.01634	0.0158936	2.0425	1.9867	23.8515	24.1305	39.7525	40.2176	39.985	0.232525		0.039	0.04	0.01634	0.0167865	2.0425	2.09831	26.0838	25.3583	43.4729	42.2638	42.8684	0.604566			0.024	0.024	0.00964329	0.00964329	1.20541	1.20541	11.9648	11.2393	19.9414	18.7322	19.3368	0.604566		0.024	0.023	0.00964329	0.00919684	1.20541	1.1496	11.909	13.4716
20		0.041	0.039	0.0172329	0.01634	2.15411	2.0425	26.0056	26.173	43.3427	43.6217	43.4822	0.139515		0.041	0.04	0.0172329	0.0167865	2.15411	2.09831	28.2379	27.4566	47.0631	45.761	46.412	0.651071			0.023	0.024	0.00919684	0.00964329	1.1496	1.20541	13.1144	12.4448	21.8574	20.7413	21.2993	0.558061		0.023	0.025	0.00919684	0.0100897	1.1496	1.26122	13.0586	14.7328
21		0.042	0.04	0.0176794	0.0167865	2.20992	2.09831	28.2155	28.2714	47.0259	47.1189	47.0724	0.0465051		0.043	0.044	0.0181258	0.0185723	2.26573	2.32153	30.5036	29.7781	50.8393	49.6302	50.2348	0.604566			0.024	0.024	0.00964329	0.00964329	1.20541	1.20541	14.3198	13.6502	23.8664	22.7503	23.3083	0.558061		0.022	0.025	0.00875039	0.0100897	1.0938	1.26122	14.1524	15.994
22		0.043	0.042	0.0181258	0.0176794	2.26573	2.20992	30.4813	30.4813	50.8021	50.8021	50.8021	0		0.044	0.043	0.0185723	0.0181258	2.32153	2.26573	32.8251	32.0438	54.7085	53.4064	54.0575	0.651071			0.024	0.025	0.00964329	0.0100897	1.20541	1.26122	15.5252	14.9114	25.8754	24.8523	25.3639	0.511556		0.022	0.023	0.00875039	0.00919684	1.0938	1.1496	15.2462	17.1436
23		0.045	0.044	0.0190187	0.0185723	2.37734	2.32153	32.8586	32.8028	54.7643	54.6713	54.7178	0.0465051		0.043	0.042	0.0181258	0.0176794	2.26573	2.20992	35.0909	34.2538	58.4848	57.0896	57.7872	0.697576			0.024	0.024	0.00964329	0.00964329	1.20541	1.20541	16.7307	16.1168	27.8844	26.8613	27.3729	0.511556		0.02	0.023	0.00785749	0.00919684	0.982187	1.1496	16.2284	18.2932
24		0.044	0.046	0.0185723	0.0194652	2.32153	2.43314	35.1801	35.2359	58.6336	58.7266	58.6801	0.0465051		0.043	0.042	0.0181258	0.0176794	2.26573	2.20992	37.3566	36.4637	62.261	60.7728	61.5169	0.744081			0.023	0.022	0.00919684	0.00875039	1.1496	1.0938	17.8803	17.2106	29.8004	28.6843	29.2424	0.558061		0.019	0.022	0.00741105	0.00875039	0.926381	1.0938	17.1548	19.387
25		0.044	0.045	0.0185723	0.0190187	2.32153	2.37734	37.5017	37.6133	62.5028	62.6888	62.5958	0.0930101		0.042	0.041	0.0176794	0.0172329	2.20992	2.15411	39.5665	38.6178	65.9442	64.363	65.1536	0.790586			0.023	0.022	0.00919684	0.00875039	1.1496	1.0938	19.0299	18.3044	31.7164	30.5073	31.1119	0.604566		0.019	0.02	0.00741105	0.00785749	0.926381	0.982187	18.0812	20.3692
26		0.043	0.045	0.0181258	0.0190187	2.26573	2.37734	39.7674	39.9906	66.279	66.651	66.465	0.18602		0.041	0.04	0.0172329	0.0167865	2.15411	2.09831	41.7206	40.7161	69.5344	67.8602	68.6973	0.837091			0.022	0.021	0.00875039	0.00830394	1.0938	1.03799	20.1237	19.3424	33.5394	32.2373	32.8884	0.651071		0.018	0.02	0.0069646	0.00785749	0.870575	0.982187	18.9517	21.3514
27		0.042	0.044	0.0176794	0.0185723	2.20992	2.32153	41.9773	42.3122	69.9622	70.5203	70.2412	0.27903		0.04	0.04	0.0167865	0.0167865	2.09831	2.09831	43.8189	42.8144	73.0315	71.3574	72.1944	0.837091			0.021	0.021	0.00830394	0.00830394	1.03799	1.03799	21.1617	20.3804	35.2694	33.9673	34.6184	0.651071		0.017	0.02	0.00651815	0.00785749	0.814769	0.982187	19.7665	22.3336
28		0.042	0.044	0.0176794	0.0185723	2.20992	2.32153	44.1872	44.6337	73.6454	74.3895	74.0174	0.37204		0.039	0.038	0.01634	0.0158936	2.0425	1.9867	45.8614	44.8011	76.4357	74.6685	75.5521	0.883596			0.02	0.021	0.00785749	0.00830394	0.982187	1.03799	22.1438	21.4184	36.9064	35.6973	36.3018	0.604566		0.018	0.019	0.0069646	0.00741105	0.870575	0.926381	20.6371	23.26
29		0.041	0.043	0.0172329	0.0181258	2.15411	2.26573	46.3414	46.8994	77.2356	78.1657	77.7006	0.465051		0.038	0.037	0.0158936	0.0154471	1.9867	1.93089	47.8481	46.732	79.7469	77.8867	78.8168	0.930101			0.02	0.02	0.00785749	0.00785749	0.982187	0.982187	23.126	22.4006	38.5434	37.3343	37.9388	0.604566		0.017	0.019	0.00651815	0.00741105	0.814769	0.926381	21.4519	24.1863
30		0.041	0.042	0.0172329	0.0176794	2.15411	2.20992	48.4955	49.1093	80.8258	81.8489	81.3373	0.511556		0.037	0.037	0.0154471	0.0154471	1.93089	1.93089	49.779	48.6629	82.965	81.1048	82.0349	0.930101			0.02	0.019	0.00785749	0.00741105	0.982187	0.926381	24.1082	23.3269	40.1804	38.8782	39.5293	0.651071		0.017	0.018	0.00651815	0.0069646	0.814769	0.870575	22.2666	25.0569
[truncated: 100 more columns]

## Sheet: Glutamate Dehydrogenas
Glutamate Dehydrogenase Assay Data Analysis
			NADH Standard Curve
	OD 450 nm, initial		OD 450 nm, final
NADH Conc. (nmol/well)	1	2	1	2	Mean	Corrected
0	0.0456127	0.0482208	0.0450602	0.0507084	0.0478843	0
2	0.0843275	0.071126	0.0833993	0.0684421	0.0759207	0.0280364
4	0.119392	0.131552	0.11828	0.130003	0.124142	0.0762574
6	0.160896	0.176052	0.163923	0.174819	0.169371	0.121486
8	0.245721	0.25589	0.246908	0.256521	0.251714	0.20383
10	0.322786	0.351758	0.323313	0.356745	0.340029	0.292145
	OD 450 nm, initial
	Control		PG		PG-LHRH		PTX		PTX-LHRH
Time (weeks)	1	2	1	2	1	2	1	2	1	2
0	0.0604465	0.0585775	0.0604465	0.0585775	0.0604465	0.0585775	0.0604465	0.0585775	0.0604465	0.0585775
2	0.0795209	0.0980698	0.409589	0.40879	0.153747	0.129857	0.0931418	0.0799098	0.217022	0.162701
4	0.0688469	0.0715047	0.0634103	0.0621366	0.0689261	0.0636632	0.131307	0.0915559	0.0931074	0.100027
6	0.091658	0.0609464	0.155585	0.169128	0.0589404	0.0580891	0.0735834	0.0746392	0.0942003	0.0779058
	OD 450 nm, final (30 min)
	Control		PG		PG-LHRH		PTX		PTX-LHRH
Time (weeks)	1	2	1	2	1	2	1	2	1	2
0	0.0635501	0.0645078	0.0635501	0.0645078	0.0635501	0.0645078	0.0635501	0.0645078	0.0635501	0.0645078
2	0.0848931	0.104525	0.418794	0.413919	0.160699	0.135208	0.10048	0.0879617	0.223283	0.170422
4	0.0761631	0.0780011	0.0694509	0.0692577	0.074837	0.0705868	0.139302	0.0999888	0.0997902	0.108127
6	0.0983655	0.0664361	0.16295	0.177004	0.0664457	0.0643872	0.0828158	0.0831985	0.100808	0.0852026
	Change in OD 450 nm (OD final - OD initial)
	Control		PG		PG-LHRH		PTX		PTX-LHRH
Time (weeks)	1	2	1	2	1	2	1	2	1	2
0	0.00310365	0.00593038	0.00310365	0.00593038	0.00310365	0.00593038	0.00310365	0.00593038	0.00310365	0.00593038
2	0.00537223	0.00645551	0.00920476	0.0051297	0.00695183	0.00535169	0.00733796	0.00805187	0.00626074	0.00772131
4	0.00731618	0.00649638	0.00604061	0.00712118	0.00591088	0.00692363	0.00799511	0.00843291	0.00668287	0.0081004
6	0.00670753	0.00548972	0.00736481	0.00787618	0.00750536	0.00629809	0.00923236	0.00855931	0.00660732	0.00729679

## Sheet: Creatinine Assay
Creatinine Assay Data Analysis			Standard Curve
	OD 550nm, 5 min		OD 550nm, 10 min		Δ OD 550nm
Creatinine conc. (mg/dL)	1	2	1	2	1	2	Mean	Corrected
0	0.0340331	0.0341996	0.0404795	0.0388927	0.00644645	0.00469309	0.00556977	0
1	0.0336027	0.0339994	0.0588961	0.0586798	0.0252934	0.0246804	0.0249869	0.0194171
2	0.0344449	0.0342558	0.0887689	0.0853693	0.054324	0.0511136	0.0527188	0.047149
3	0.0346868	0.0354149	0.118484	0.11792	0.0837969	0.0825052	0.083151	0.0775813
4	0.0342203	0.0352609	0.146535	0.148838	0.112315	0.113577	0.112946	0.107376
5	0.0341045	0.0346714	0.163566	0.170639	0.129461	0.135968	0.132715	0.127145
	OD 550 nm, 5 min
	Control		PG		PG-LHRH		PTX		PTX-LHRH
Time (weeks)	1	2	1	2	1	2	1	2	1	2
0	0.13447	0.0965668	0.13447	0.0965668	0.13447	0.0965668	0.13447	0.0965668	0.13447	0.0965668
2	0.0548956	0.0591719	0.0555107	0.0925658	0.0954905	0.0979714	0.0477474	0.0542584	0.0774431	0.0915074
4	0.0503212	0.0965518	0.0491327	0.0477608	0.0449494	0.0495279	0.0439739	0.0481731	0.065151	0.0690067
6	0.0910856	0.143179	0.0913962	0.0932117	0.0592451	0.0651346	0.13794	0.138016	0.0586759	0.0604849
	OD 550 nm, 10 min
	Control		PG		PG-LHRH		PTX		PTX-LHRH
Time (weeks)	1	2	1	2	1	2	1	2	1	2
0	0.140378	0.108293	0.140378	0.108293	0.140378	0.108293	0.140378	0.108293	0.140378	0.108293
2	0.0643472	0.068761	0.0674486	0.101722	0.108217	0.10777	0.0557908	0.0636239	0.0877685	0.10343
4	0.0592323	0.106036	0.0581055	0.0598416	0.0556607	0.0579496	0.0534803	0.0564699	0.0745539	0.0804192
6	0.100476	0.156081	0.103052	0.107008	0.0697609	0.0756819	0.150778	0.149475	0.0681078	0.0711686

## Sheet: Surfactant D Protein Assay
Surfactant Protein D Assay						Four Parameter Logistic Curve
Standard Curve
SP-D Conc (pg/ml)	OD 450		Mean	Corr. OD
0	0.0711194	0.0522194	0.0616694	0
312.5	0.275996	0.271896	0.273946	0.212277
625	0.457435	0.427774	0.442605	0.380935
1250	0.648496	0.66648	0.657488	0.595819
2500	1.13509	1.12481	1.12995	1.06828
5000	1.74549	1.68474	1.71511	1.65344
10000	2.31447	2.25518	2.28482	2.22316
	OD 450
	Control		PG		PG-LHRH		PTX		PTX-LHRH
Time (weeks)	1	2	1	2	1	2	1	2	1	2
0	0.155407	0.118875	0.155407	0.118875	0.155407	0.118875	0.155407	0.118875	0.155407	0.118875
2	0.149589	0.136915	0.143833	0.156054	0.136104	0.156131	0.169611	0.177635	0.139079	0.156585
4	0.129273	0.153396	0.142908	0.159202	0.149234	0.138999	0.158964	0.128377	0.147636	0.131259
6	0.154815	0.117963	0.123009	0.150929	0.139838	0.129996	0.148968	0.134783	0.138337	0.13996
	Corrected OD 450
	Control		PG		PG-LHRH		PTX		PTX-LHRH
Time (weeks)	1	2	1	2	1	2	1	2	1	2
0	0.0937375	0.0572056	0.0937375	0.0572056	0.0937375	0.0572056	0.0937375	0.0572056	0.0937375	0.0572056
2	0.08792	0.0752455	0.0821632	0.0943847	0.0744349	0.0944617	0.107942	0.115966	0.0774095	0.0949152
4	0.0676037	0.0917265	0.0812382	0.0975329	0.0875646	0.07733	0.0972945	0.066708	0.0859661	0.0695891
6	0.093146	0.0562941	0.06134	0.08926	0.0781686	0.0683269	0.0872987	0.0731136	0.0766675	0.0782905
	SP-D Conc (pg/ml)
	Control		PG		PG-LHRH		PTX		PTX-LHRH
Time (weeks)	1	2	1	2	1	2	1	2	1	2
0	152.665	73.7377	152.665	73.7377	152.665	73.7377	152.665	73.7377	152.665	73.7377
2	125.551	104.034	115.755	136.598	102.665	136.73	159.921	173.824	107.695	137.506
4	91.1526	132.05	114.184	141.995	124.945	107.56	141.586	89.6472	122.222	94.4926
6	134.477	72.2173	80.6462	127.837	108.98	92.3686	124.492	100.433	106.439	109.186
	SP-D Conc (pg/ml) * dilution factor
	Control		PG		PG-LHRH		PTX		PTX-LHRH
Time (weeks)	1	2	1	2	1	2	1	2	1	2
0	1526.65	737.377	1526.65	737.377	1526.65	737.377	1526.65	737.377	1526.65	737.377
2	1255.51	1040.34	1157.55	1365.98	1026.65	1367.3	1599.21	1738.24	1076.95	1375.06
4	911.526	1320.5	1141.84	1419.95	1249.45	1075.6	1415.86	896.472	1222.22	944.926
6	1344.77	722.173	806.462	1278.37	1089.8	923.686	1244.92	1004.33	1064.39	1091.86

## Sheet: FTIR
POROUS PDMS				NON POROUS
##TITLE=No Description				##TITLE=No Description
##DATA TYPE=INFRARED SPECTRUM				##DATA TYPE=INFRARED SPECTRUM
##XUNITS=1/CM				##XUNITS=1/CM
##YUNITS=Abs				##YUNITS=Abs
400.633	0.334154			400.633	0.351518
402.059	0.307725			402.059	0.32045
403.484	0.280258			403.484	0.299314
404.91	0.251594			404.91	0.283227
406.336	0.248199			406.336	0.24981
407.762	0.242424			407.762	0.258541
409.187	0.22045			409.187	0.251921
410.613	0.209322			410.613	0.21002
412.039	0.186336			412.039	0.208871
413.465	0.157546			413.465	0.201415
414.89	0.14934			414.89	0.170609
416.316	0.140995			416.316	0.177657
417.742	0.125106			417.742	0.189005
419.168	0.116665			419.168	0.172785
420.593	0.119804			420.593	0.158074
422.019	0.12055			422.019	0.138586
423.445	0.117658			423.445	0.131484
424.871	0.114203			424.871	0.13752
426.296	0.111327			426.296	0.128499
427.722	0.107983			427.722	0.1274
429.148	0.109561			429.148	0.133171
430.574	0.111526			430.574	0.128609
431.999	0.109639			431.999	0.129233
433.425	0.109501			433.425	0.129681
434.851	0.107252			434.851	0.126603
436.277	0.103801			436.277	0.128987
437.702	0.105396			437.702	0.124157
439.128	0.105514			439.128	0.116767
440.554	0.103506			440.554	0.116481
441.979	0.102414			441.979	0.116307
443.405	0.100222			443.405	0.116383
444.831	0.099113			444.831	0.11416
446.257	0.098195			446.257	0.111369
447.682	0.09532			447.682	0.112138
449.108	0.092368			449.108	0.105732
450.534	0.089432			450.534	0.100464
451.96	0.088352			451.96	0.106075
453.385	0.087572			453.385	0.102208
454.811	0.083803			454.811	0.092905
456.237	0.082022			456.237	0.098131
457.663	0.082553			457.663	0.104419
459.088	0.081458			459.088	0.098859
460.514	0.080755			460.514	0.094949
461.94	0.079253			461.94	0.093279
463.366	0.07783			463.366	0.089944
464.791	0.077641			464.791	0.087539
466.217	0.075892			466.217	0.087954
467.643	0.076209			467.643	0.088469
469.069	0.078516			469.069	0.086795
470.494	0.077719			470.494	0.087425
471.92	0.077315			471.92	0.091786
473.346	0.077844			473.346	0.09257
474.771	0.07723			474.771	0.087964
476.197	0.078712			476.197	0.085902
477.623	0.080384			477.623	0.088673
479.049	0.080137			479.049	0.090589
480.474	0.08033			480.474	0.091049
481.9	0.080982			481.9	0.093094
483.326	0.082963			483.326	0.095041
484.752	0.08634			484.752	0.096875
486.177	0.08783			486.177	0.097579
487.603	0.087361			487.603	0.095709
489.029	0.086978			489.029	0.09633
490.455	0.088448			490.455	0.100049
491.88	0.091597			491.88	0.102003
493.306	0.093276			493.306	0.101375
494.732	0.093412			494.732	0.099653
496.158	0.093652			496.158	0.099632
497.583	0.093445			497.583	0.100127
499.009	0.093233			499.009	0.098771
500.435	0.0938			500.435	0.101367
501.861	0.094977			501.861	0.106708
503.286	0.095433			503.286	0.105417
504.712	0.094333			504.712	0.102191
506.138	0.093346			506.138	0.102784
507.564	0.09277			507.564	0.103625
508.989	0.092423			508.989	0.102809
510.415	0.093076			510.415	0.100939
511.841	0.093297			511.841	0.099691
513.266	0.092988			513.266	0.09993
514.692	0.093511			514.692	0.100839
516.118	0.093867			516.118	0.103674
517.544	0.094325			517.544	0.105812
518.969	0.094786			518.969	0.104238
520.395	0.094014			520.395	0.102059
521.821	0.093715			521.821	0.099735
523.247	0.093922			523.247	0.098648
524.672	0.093682			524.672	0.10152
526.098	0.094038			526.098	0.103232
527.524	0.094087			527.524	0.101038
528.95	0.093441			528.95	0.09916
530.375	0.093145			530.375	0.098261
531.801	0.092801			531.801	0.098266
533.227	0.092617			533.227	0.098671
534.653	0.092652			534.653	0.09861
536.078	0.09279			536.078	0.098852
537.504	0.093299			537.504	0.097933
538.93	0.092875			538.93	0.096677
540.356	0.091971			540.356	0.097312
541.781	0.092117			541.781	0.097075
543.207	0.092286			543.207	0.096215
544.633	0.092364			544.633	0.097113
546.059	0.092578			546.059	0.097702
547.484	0.092207			547.484	0.097558
548.91	0.091899			548.91	0.09724
550.336	0.091466			550.336	0.09635
551.761	0.090815			551.761	0.095813
553.187	0.090673			553.187	0.095008
554.613	0.090057			554.613	0.093923
556.039	0.089276			556.039	0.09347
557.464	0.089153			557.464	0.09252
558.89	0.088577			558.89	0.091631
560.316	0.087769			560.316	0.091024
561.742	0.087251			561.742	0.09006
563.167	0.086674			563.167	0.090169
564.593	0.086201			564.593	0.089823
566.019	0.085501			566.019	0.088331
567.445	0.084634			567.445	0.088425
568.87	0.083948			568.87	0.088551
570.296	0.0832			570.296	0.087277
571.722	0.08254			571.722	0.085638
573.148	0.081579			573.148	0.08374
574.573	0.080422			574.573	0.083548
575.999	0.0795			575.999	0.083488
577.425	0.077834			577.425	0.080517
578.851	0.076051			578.851	0.078807
580.276	0.074817			580.276	0.078564
581.702	0.072878			581.702	0.075964
583.128	0.070763			583.128	0.073318
584.553	0.069066			584.553	0.071761
585.979	0.067359			585.979	0.069759
587.405	0.065894			587.405	0.06741
588.831	0.064314			588.831	0.065396
590.256	0.063314			590.256	0.066032
591.682	0.063344			591.682	0.067628
593.108	0.063085			593.108	0.066424
594.534	0.063604			594.534	0.065579
595.959	0.065495			595.959	0.066748
597.385	0.067233			597.385	0.068288
598.811	0.068864			598.811	0.070789
600.237	0.069835			600.237	0.072365
601.662	0.068888			601.662	0.071188
603.088	0.067351			603.088	0.069273
604.514	0.065179			604.514	0.066845
605.94	0.063044			605.94	0.064459
607.365	0.061229			607.365	0.062732
608.791	0.06036			608.791	0.062068
610.217	0.059945			610.217	0.061551
611.643	0.06024			611.643	0.061571
613.068	0.060594			613.068	0.062116
614.494	0.061095			614.494	0.062934
615.92	0.06179			615.92	0.063876
617.346	0.062574			617.346	0.064488
618.771	0.063282			618.771	0.065054
620.197	0.063756			620.197	0.065793
621.623	0.064539			621.623	0.0665
623.048	0.0656			623.048	0.067319
624.474	0.066311			624.474	0.068521
625.9	0.067102			625.9	0.069282
627.326	0.067372			627.326	0.069139
628.751	0.067484			628.751	0.069159
630.177	0.067792			630.177	0.06934
631.603	0.066853			631.603	0.068112
633.029	0.065849			633.029	0.066937
634.454	0.064978			634.454	0.066167
635.88	0.06379			635.88	0.064849
637.306	0.062832			637.306	0.062968
638.732	0.061898			638.732	0.061279
640.157	0.061323			640.157	0.060465
641.583	0.061194			641.583	0.059818
643.009	0.061312			643.009	0.059262
644.435	0.061848			644.435	0.059374
645.86	0.062762			645.86	0.059731
647.286	0.066973			647.286	0.062341
648.712	0.069479			648.712	0.064144
650.138	0.072622			650.138	0.066962
651.563	0.076296			651.563	0.070811
652.989	0.083333			652.989	0.077498
654.415	0.093161			654.415	0.086811
655.84	0.105567			655.84	0.100296
657.266	0.129022			657.266	0.122834
658.692	0.153109			658.692	0.146955
660.118	0.166416			660.118	0.160177
661.543	0.164957			661.543	0.158543
662.969	0.159247			662.969	0.153896
664.395	0.153636			664.395	0.149258
665.821	0.150875			665.821	0.147025
667.246	0.151668			667.246	0.147979
668.672	0.156291			668.672	0.150022
670.098	0.153686			670.098	0.148224
671.524	0.150651			671.524	0.144641
672.949	0.151994			672.949	0.145401
674.375	0.154693			674.375	0.147098
675.801	0.157306			675.801	0.150696
677.227	0.16211			677.227	0.155195
678.652	0.166858			678.652	0.159043
680.078	0.172475			680.078	0.164575
681.504	0.177158			681.504	0.169453
682.93	0.181635			682.93	0.174406
684.355	0.187377			684.355	0.180603
685.781	0.190492			685.781	0.184538
687.207	0.191294			687.207	0.18559
688.633	0.191541			688.633	0.185921
690.058	0.190513			690.058	0.185071
691.484	0.189319			691.484	0.184866
692.91	0.18843			692.91	0.18506
694.335	0.187673			694.335	0.185485
695.761	0.188552			695.761	0.186969
697.187	0.189403			697.187	0.187906
698.613	0.19022			698.613	0.189216
700.038	0.191209			700.038	0.190466
701.464	0.190984			701.464	0.190317
702.89	0.189742			702.89	0.189542
704.316	0.186897			704.316	0.186817
705.741	0.181254			705.741	0.181381
707.167	0.173276			707.167	0.173561
708.593	0.162752			708.593	0.162643
710.019	0.151166			710.019	0.150677
711.444	0.140674			711.444	0.139857
712.87	0.130895			712.87	0.1301
714.296	0.12484			714.296	0.12406
715.722	0.120944			715.722	0.119931
717.147	0.117971			717.147	0.117141
718.573	0.118618			718.573	0.117807
719.999	0.119978			719.999	0.119067
721.425	0.121474			721.425	0.120654
722.85	0.123165			722.85	0.122437
724.276	0.125221			724.276	0.124409
725.702	0.129517			725.702	0.128566
727.128	0.133058			727.128	0.132303
728.553	0.13648			728.553	0.135894
729.979	0.141298			729.979	0.140811
731.405	0.14645			731.405	0.145908
732.83	0.151666			732.83	0.151043
734.256	0.158033			734.256	0.157626
735.682	0.164845			735.682	0.164457
737.108	0.172217			737.108	0.172159
738.533	0.18097			738.533	0.181049
739.959	0.189706			739.959	0.189723
741.385	0.199472			741.385	0.199447
742.811	0.210464			742.811	0.210373
744.236	0.221703			744.236	0.22177
745.662	0.236019			745.662	0.236211
747.088	0.252846			747.088	0.253057
748.514	0.271827			748.514	0.272321
749.939	0.295648			749.939	0.296309
751.365	0.320944			751.365	0.321657
752.791	0.346909			752.791	0.347679
754.217	0.371466			754.217	0.371953
755.642	0.386434			755.642	0.386602
757.068	0.39346			757.068	0.393163
758.494	0.394395			758.494	0.393463
759.92	0.392785			759.92	0.391562
761.345	0.397291			761.345	0.395767
762.771	0.407918			762.771	0.406256
764.197	0.425324			764.197	0.423996
765.622	0.452147			765.622	0.450871
767.048	0.483665			767.048	0.482006
768.474	0.521473			768.474	0.519245
769.9	0.565858			769.9	0.56287
771.325	0.612056			771.325	0.607789
772.751	0.66679			772.751	0.660026
774.177	0.727634			774.177	0.718395
775.603	0.793344			775.603	0.782127
777.028	0.871688			777.028	0.857428
778.454	0.949001			778.454	0.931944
779.88	1.02843			779.88	1.00835
781.306	1.10791			781.306	1.08426
782.731	1.16544			782.731	1.14024
784.157	1.22167			784.157	1.1949
785.583	1.25158			785.583	1.22665
787.009	1.2486			787.009	1.22662
788.434	1.23947			788.434	1.21836
789.86	1.19			789.86	1.17558
791.286	1.13136			791.286	1.12302
792.712	1.07421			792.712	1.06851
794.137	1.00285			794.137	0.999961
795.563	0.941556			795.563	0.939645
796.989	0.878673			796.989	0.877072
798.415	0.812504			798.415	0.81203
799.84	0.75523			799.84	0.754864
801.266	0.696087			801.266	0.695297
802.692	0.641683			802.692	0.640535
804.117	0.594869			804.117	0.593337
805.543	0.549433			805.543	0.547839
806.969	0.511454			806.969	0.509494
808.395	0.478624			808.395	0.476378
809.82	0.449005			809.82	0.447072
811.246	0.426164			811.246	0.423857
812.672	0.405871			812.672	0.402982
814.098	0.388086			814.098	0.385546
815.523	0.373207			815.523	0.370815
816.949	0.356737			816.949	0.354126
818.375	0.33923			818.375	0.336661
819.801	0.319095			819.801	0.316338
821.226	0.295078			821.226	0.291995
822.652	0.270512			822.652	0.267114
824.078	0.245804			824.078	0.241869
825.504	0.223318			825.504	0.218937
826.929	0.205086			826.929	0.200493
828.355	0.190381			828.355	0.185746
829.781	0.18021			829.781	0.175592
831.207	0.17386			831.207	0.169126
832.632	0.170056			832.632	0.165441
834.058	0.169274			834.058	0.164934
835.484	0.170738			835.484	0.166275
836.91	0.173908			836.91	0.169363
838.335	0.178739			838.335	0.174438
839.761	0.184132			839.761	0.179961
841.187	0.189727			841.187	0.185441
842.612	0.194515			842.612	0.19005
844.038	0.196779			844.038	0.192312
845.464	0.196849			845.464	0.192291
846.89	0.194375			846.89	0.189571
848.315	0.189449			848.315	0.184761
849.741	0.184196			849.741	0.179664
851.167	0.17931			851.167	0.174724
852.593	0.175848			852.593	0.171345
854.018	0.174881			854.018	0.170472
855.444	0.176115			855.444	0.171939
856.87	0.17985			856.87	0.175982
858.296	0.185532			858.296	0.181597
859.721	0.191989			859.721	0.18809
861.147	0.198431			861.147	0.19475
862.573	0.203065			862.573	0.199403
863.999	0.205173			863.999	0.201586
865.424	0.20474			865.424	0.201198
866.85	0.200591			866.85	0.197122
868.276	0.193402			868.276	0.190116
869.702	0.184097			869.702	0.180692
871.127	0.172892			871.127	0.169507
872.553	0.161491			872.553	0.158347
873.979	0.150274			873.979	0.146987
875.404	0.139286			875.404	0.135782
876.83	0.12935			876.83	0.12569
878.256	0.119801			878.256	0.116056
879.682	0.110694			879.682	0.107237
881.107	0.102665			881.107	0.099227
882.533	0.095298			882.533	0.09159
883.959	0.08874			883.959	0.085124
885.385	0.083114			885.385	0.079525
886.81	0.078413			886.81	0.074779
888.236	0.074817			888.236	0.0714
889.662	0.071759			889.662	0.06844
891.088	0.069344			891.088	0.066106
892.513	0.068076			892.513	0.065064
893.939	0.067551			893.939	0.064826
895.365	0.067851			895.365	0.065615
896.791	0.069365			896.791	0.067602
898.216	0.072203			898.216	0.071024
899.642	0.076293			899.642	0.07617
901.068	0.080807			901.068	0.081715
902.494	0.085156			902.494	0.086766
903.919	0.088615			903.919	0.090818
905.345	0.089929			905.345	0.092531
906.771	0.089328			906.771	0.091891
908.197	0.087323			908.197	0.089557
909.622	0.083837			909.622	0.085931
911.048	0.079356			911.048	0.081291
912.474	0.07406			912.474	0.075393
913.899	0.06828			913.899	0.068945
915.325	0.062765			915.325	0.062824
916.751	0.05755			916.751	0.057012
918.177	0.052924			918.177	0.051993
919.602	0.049306			919.602	0.047893
921.028	0.046346			921.028	0.044494
922.454	0.044042			922.454	0.04221
923.88	0.0425			923.88	0.040619
925.305	0.041478			925.305	0.039318
926.731	0.04089			926.731	0.038638
928.157	0.04039			928.157	0.038157
929.583	0.040088			929.583	0.037899
931.008	0.040315			931.008	0.038131
932.434	0.040497			932.434	0.038263
933.86	0.04073			933.86	0.038477
935.286	0.041442			935.286	0.039017
936.711	0.042132			936.711	0.039582
938.137	0.042822			938.137	0.040444
939.563	0.043737			939.563	0.041485
940.989	0.044799			940.989	0.042586
942.414	0.046146			942.414	0.043976
943.84	0.047541			943.84	0.045321
945.266	0.049105			945.266	0.046914
946.692	0.05106			946.692	0.049004
948.117	0.053096			948.117	0.051075
949.543	0.055581			949.543	0.053435
950.969	0.058405			950.969	0.056127
952.394	0.06118			952.394	0.058928
953.82	0.06458			953.82	0.062259
955.246	0.068344			955.246	0.065874
956.672	0.072305			956.672	0.069876
958.097	0.077033			958.097	0.074529
959.523	0.081935			959.523	0.079289
960.949	0.087263			960.949	0.084641
962.375	0.093381			962.375	0.090653
963.8	0.099687			963.8	0.096926
965.226	0.106849			965.226	0.104193
966.652	0.11467			966.652	0.111855
968.078	0.12292			968.078	0.119924
969.503	0.132608			969.503	0.129444
970.929	0.142777			970.929	0.139313
972.355	0.153737			972.355	0.150161
973.781	0.166529			973.781	0.162894
975.206	0.179945			975.206	0.176066
976.632	0.195059			976.632	0.190788
978.058	0.212083			978.058	0.207414
979.484	0.230007			979.484	0.225307
980.909	0.250795			980.909	0.246052
982.335	0.273399			982.335	0.268142
983.761	0.297641			983.761	0.291791
985.186	0.325615			985.186	0.319209
986.612	0.354937			986.612	0.34805
988.038	0.387257			988.038	0.379939
989.464	0.423742			989.464	0.415861
990.889	0.46142			990.889	0.453042
992.315	0.50399			992.315	0.494649
993.741	0.549797			993.741	0.539126
995.167	0.597138			995.167	0.585843
996.592	0.650801			996.592	0.639023
998.018	0.704361			998.018	0.692204
999.444	0.759628			999.444	0.747439
1000.87	0.81793			1000.87	0.805261
1002.3	0.86781			1002.3	0.855182
1003.72	0.917027			1003.72	0.905005
1005.15	0.957201			1005.15	0.946097
1006.57	0.979536			1006.57	0.970911
1008	0.996108			1008	0.99006
1009.42	0.99083			1009.42	0.986891
1010.85	0.971695			1010.85	0.970537
1012.28	0.947039			1012.28	0.948618
1013.7	0.90716			1013.7	0.910564
1015.13	0.869977			1015.13	0.874471
1016.55	0.832401			1016.55	0.837525
1017.98	0.79146			1017.98	0.79737
1019.4	0.759427			1019.4	0.766065
1020.83	0.728051			1020.83	0.734682
1022.26	0.699504			1022.26	0.705902
1023.68	0.677727			1023.68	0.684081
1025.11	0.654811			1025.11	0.661074
1026.53	0.636654			1026.53	0.642435
1027.96	0.622039			1027.96	0.627013
1029.38	0.606292			1029.38	0.610832
1030.81	0.595418			1030.81	0.59963
1032.24	0.584769			1032.24	0.588408
1033.66	0.574258			1033.66	0.577539
1035.09	0.568101			1035.09	0.570738
1036.51	0.560268			1036.51	0.562033
1037.94	0.553983			1037.94	0.555482
1039.36	0.550214			1039.36	0.551506
1040.79	0.54438			1040.79	0.545385
1042.22	0.541553			1042.22	0.542497
1043.64	0.539138			1043.64	0.539875
1045.07	0.535524			1045.07	0.536138
1046.49	0.535205			1046.49	0.535624
1047.92	0.532976			1047.92	0.532868
1049.34	0.530712			1049.34	0.530515
1050.77	0.530752			1050.77	0.53066
1052.2	0.528079			1052.2	0.52779
1053.62	0.527227			1053.62	0.526919
1055.05	0.527108			1055.05	0.526761
1056.47	0.52524			1056.47	0.524461
1057.9	0.526458			1057.9	0.525141
1059.32	0.525779			1059.32	0.524371
1060.75	0.524055			1060.75	0.523075
1062.18	0.524942			1062.18	0.523955
1063.6	0.522798			1063.6	0.521342
1065.03	0.521534			1065.03	0.520016
1066.45	0.520991			1066.45	0.51955
1067.88	0.517376			1067.88	0.515825
1069.31	0.516316			1069.31	0.514619
1070.73	0.513676			1070.73	0.511849
1072.16	0.509007			1072.16	0.507162
1073.58	0.507076			1073.58	0.504971
1075.01	0.501911			1075.01	0.499502
1076.43	0.496415			1076.43	0.494273
1077.86	0.491988			1077.86	0.490095
1079.29	0.483954			1079.29	0.481914
1080.71	0.477457			1080.71	0.475427
1082.14	0.4697			1082.14	0.468156
1083.56	0.458937			1083.56	0.458077
1084.99	0.450362			1084.99	0.449557
1086.41	0.43926			1086.41	0.438097
1087.84	0.426849			1087.84	0.425903
1089.27	0.415378			1089.27	0.414735
1090.69	0.400777			1090.69	0.400119
1092.12	0.386704			1092.12	0.38625
1093.54	0.372352			1093.54	0.372127
1094.97	0.35581			1094.97	0.355665
1096.39	0.340854			1096.39	0.340772
1097.82	0.324865			1097.82	0.324736
1099.25	0.308328			1099.25	0.308146
1100.67	0.293394			1100.67	0.29304
1102.1	0.277327			1102.1	0.27675
1103.52	0.26211			1103.52	0.261606
1104.95	0.247996			1104.95	0.247468
1106.37	0.233448			1106.37	0.232641
1107.8	0.22061			1107.8	0.219569
1109.23	0.208169			1109.23	0.206871
1110.65	0.195833			1110.65	0.19442
1112.08	0.185095			1112.08	0.183595
1113.5	0.174343			1113.5	0.172568
1114.93	0.164328			1114.93	0.162514
1116.35	0.155565			1116.35	0.153651
1117.78	0.14688			1117.78	0.144458
1119.21	0.139237			1119.21	0.136569
1120.63	0.131987			1120.63	0.129438
1122.06	0.124782			1122.06	0.122302
1123.48	0.118873			1123.48	0.116266
1124.91	0.113276			1124.91	0.110421
1126.33	0.107954			1126.33	0.105055
1127.76	0.103475			1127.76	0.100513
1129.19	0.099116			1129.19	0.095837
1130.61	0.095393			1130.61	0.091996
1132.04	0.092126			1132.04	0.088787
1133.46	0.088808			1133.46	0.085475
1134.89	0.086098			1134.89	0.082835
1136.31	0.083354			1136.31	0.080185
1137.74	0.080413			1137.74	0.077343
1139.17	0.07786			1139.17	0.074725
1140.59	0.075144			1140.59	0.071786
1142.02	0.072577			1142.02	0.069232
1143.44	0.070437			1143.44	0.067116
1144.87	0.068321			1144.87	0.064837
1146.3	0.066575			1146.3	0.063014
1147.72	0.064945			1147.72	0.061343
1149.15	0.063321			1149.15	0.059722
1150.57	0.062137			1150.57	0.058463
1152	0.060888			1152	0.057014
1153.42	0.05958			1153.42	0.05588
1154.85	0.058453			1154.85	0.055063
1156.28	0.057313			1156.28	0.053916
1157.7	0.056587			1157.7	0.0531
1159.13	0.055995			1159.13	0.052353
1160.55	0.055122			1160.55	0.051424
1161.98	0.05443			1161.98	0.05086
1163.4	0.053703			1163.4	0.050102
1164.83	0.052943			1164.83	0.049395
1166.26	0.052486			1166.26	0.048988
1167.68	0.051996			1167.68	0.048232
1169.11	0.051578			1169.11	0.047745
1170.53	0.051184			1170.53	0.047395
1171.96	0.050636			1171.96	0.046704
1173.38	0.050336			1173.38	0.046415
1174.81	0.049954			1174.81	0.046012
1176.24	0.0494			1176.24	0.045335
1177.66	0.049095			1177.66	0.044991
1179.09	0.048613			1179.09	0.044289
1180.51	0.04809			1180.51	0.043551
1181.94	0.047843			1181.94	0.0433
1183.36	0.047513			1183.36	0.042959
1184.79	0.047299			1184.79	0.0428
1186.22	0.047069			1186.22	0.042641
1187.64	0.04659			1187.64	0.042094
1189.07	0.046322			1189.07	0.041625
1190.49	0.045985			1190.49	0.041051
1191.92	0.045396			1191.92	0.040537
1193.34	0.044953			1193.34	0.040237
1194.77	0.044492			1194.77	0.039521
1196.2	0.044043			1196.2	0.038819
1197.62	0.043564			1197.62	0.038305
1199.05	0.042799			1199.05	0.037472
1200.47	0.0421			1200.47	0.036647
1201.9	0.041415			1201.9	0.035817
1203.32	0.040566			1203.32	0.034915
1204.75	0.039849			1204.75	0.034123
1206.18	0.039042			1206.18	0.033128
1207.6	0.03805			1207.6	0.032149
1209.03	0.037153			1209.03	0.03134
1210.45	0.036253			1210.45	0.03042
1211.88	0.03535			1211.88	0.029559
1213.3	0.034415			1213.3	0.028528
1214.73	0.033348			1214.73	0.027197
1216.16	0.032426			1216.16	0.026013
1217.58	0.031661			1217.58	0.025055
1219.01	0.030893			1219.01	0.02455
1220.43	0.03026			1220.43	0.024387
1221.86	0.02975			1221.86	0.023902
1223.29	0.02937			1223.29	0.023385
1224.71	0.029172			1224.71	0.023163
1226.14	0.029001			1226.14	0.022888
1227.56	0.029041			1227.56	0.02269
1228.99	0.029463			1228.99	0.022833
1230.41	0.030042			1230.41	0.023363
1231.84	0.030905			1231.84	0.024303
1233.27	0.032203			1233.27	0.02556
1234.69	0.033864			1234.69	0.027299
1236.12	0.036043			1236.12	0.029627
1237.54	0.038827			1237.54	0.032496
1238.97	0.042492			1238.97	0.036213
1240.39	0.047363			1240.39	0.040941
1241.82	0.053643			1241.82	0.047229
1243.25	0.062427			1243.25	0.056261
1244.67	0.074899			1244.67	0.068621
1246.1	0.092492			1246.1	0.086092
1247.52	0.117973			1247.52	0.111886
1248.95	0.152876			1248.95	0.147147
1250.37	0.197477			1250.37	0.192045
1251.8	0.249288			1251.8	0.243993
1253.23	0.302331			1253.23	0.296908
1254.65	0.354004			1254.65	0.348379
1256.08	0.395721			1256.08	0.389916
1257.5	0.41619			1257.5	0.410612
1258.93	0.410994			1258.93	0.406233
1260.35	0.377685			1260.35	0.373749
1261.78	0.327068			1261.78	0.32334
1263.21	0.268679			1263.21	0.264859
1264.63	0.209813			1264.63	0.206065
1266.06	0.159426			1266.06	0.155608
1267.48	0.119119			1267.48	0.114997
1268.91	0.089183			1268.91	0.085048
1270.33	0.068891			1270.33	0.064975
1271.76	0.05494			1271.76	0.050886
1273.19	0.04527			1273.19	0.040755
1274.61	0.038535			1274.61	0.033656
1276.04	0.033534			1276.04	0.028503
1277.46	0.029888			1277.46	0.024793
1278.89	0.027104			1278.89	0.021994
1280.31	0.02482			1280.31	0.019768
1281.74	0.023009			1281.74	0.017903
1283.17	0.021467			1283.17	0.016195
1284.59	0.020154			1284.59	0.014887
1286.02	0.019141			1286.02	0.014163
1287.44	0.018371			1287.44	0.013823
1288.87	0.017638			1288.87	0.013127
1290.29	0.0168			1290.29	0.011847
1291.72	0.016074			1291.72	0.010867
1293.15	0.015458			1293.15	0.010147
1294.57	0.01486			1294.57	0.009495
1296	0.014459			1296	0.009377
1297.42	0.014055			1297.42	0.008997
1298.85	0.013533			1298.85	0.008193
1300.28	0.013157			1300.28	0.007838
1301.7	0.012838			1301.7	0.007539
1303.13	0.012581			1303.13	0.007261
1304.55	0.012414			1304.55	0.007102
1305.98	0.012213			1305.98	0.006743
1307.4	0.012091			1307.4	0.006916
1308.83	0.011953			1308.83	0.006813
1310.26	0.011769			1310.26	0.006368
1311.68	0.011735			1311.68	0.007072
1313.11	0.011716			1313.11	0.007902
1314.53	0.011581			1314.53	0.007552
1315.96	0.011373			1315.96	0.007192
1317.38	0.011247			1317.38	0.00751
1318.81	0.011184			1318.81	0.007932
1320.24	0.011094			1320.24	0.007425
1321.66	0.010883			1321.66	0.00618
1323.09	0.01074			1323.09	0.005637
1324.51	0.010676			1324.51	0.005552
1325.94	0.01059			1325.94	0.005307
1327.36	0.010595			1327.36	0.005308
1328.79	0.010659			1328.79	0.005375
1330.22	0.010703			1330.22	0.005382
1331.64	0.010843			1331.64	0.005239
1333.07	0.010899			1333.07	0.004989
1334.49	0.010988			1334.49	0.005353
1335.92	0.011235			1335.92	0.006496
1337.34	0.011474			1337.34	0.008282
1338.77	0.011911			1338.77	0.010846
1340.2	0.0122			1340.2	0.011313
1341.62	0.011783			1341.62	0.008226
1343.05	0.011327			1343.05	0.005884
1344.47	0.011375			1344.47	0.005678
1345.9	0.011559			1345.9	0.005662
1347.32	0.011659			1347.32	0.005462
1348.75	0.011697			1348.75	0.00562
1350.18	0.011827			1350.18	0.005633
1351.6	0.011972			1351.6	0.005368
1353.03	0.01212			1353.03	0.005591
1354.45	0.012239			1354.45	0.006146
1355.88	0.012334			1355.88	0.006143
1357.3	0.012476			1357.3	0.0059
1358.73	0.012655			1358.73	0.006034
1360.16	0.012698			1360.16	0.006917
1361.58	0.012973			1361.58	0.00947
1363.01	0.013569			1363.01	0.01148
1364.43	0.01337			1364.43	0.009008
1365.86	0.012698			1365.86	0.006218
1367.28	0.012628			1367.28	0.006739
1368.71	0.013332			1368.71	0.008263
1370.14	0.013683			1370.14	0.007832
1371.56	0.013438			1371.56	0.007375
1372.99	0.013588			1372.99	0.009217
1374.41	0.014163			1374.41	0.011533
1375.84	0.014369			1375.84	0.010518
1377.27	0.014275			1377.27	0.009254
1378.69	0.014541			1378.69	0.009494
1380.12	0.014676			1380.12	0.009301
1381.54	0.014681			1381.54	0.008378
1382.97	0.015274			1382.97	0.008181
1384.39	0.015729			1384.39	0.0083
1385.82	0.016335			1385.82	0.009729
1387.25	0.017513			1387.25	0.012517
1388.67	0.018381			1388.67	0.013042
1390.1	0.018961			1390.1	0.013045
1391.52	0.019567			1391.52	0.013833
1392.95	0.020365			1392.95	0.014492
1394.37	0.022893			1394.37	0.018062
1395.8	0.025733			1395.8	0.022847
1397.23	0.026239			1397.23	0.023885
1398.65	0.027062			1398.65	0.024786
1400.08	0.028774			1400.08	0.025443
1401.5	0.028937			1401.5	0.023847
1402.93	0.028475			1402.93	0.023586
1404.35	0.029119			1404.35	0.02581
1405.78	0.030461			1405.78	0.026886
1407.21	0.03111			1407.21	0.026122
1408.63	0.031704			1408.63	0.026114
1410.06	0.032882			1410.06	0.027405
1411.48	0.03378			1411.48	0.028596
1412.91	0.033767			1412.91	0.02793
1414.33	0.033325			1414.33	0.027036
1415.76	0.032359			1415.76	0.027833
1417.19	0.030646			1417.19	0.027878
1418.61	0.029222			1418.61	0.025983
1420.04	0.027805			1420.04	0.022178
1421.46	0.024891			1421.46	0.019747
1422.89	0.022189			1422.89	0.019452
1424.31	0.021268			1424.31	0.019353
1425.74	0.02075			1425.74	0.017128
1427.17	0.019404			1427.17	0.01438
1428.59	0.01917			1428.59	0.014219
1430.02	0.019402			1430.02	0.01466
1431.44	0.019581			1431.44	0.013917
1432.87	0.019541			1432.87	0.014155
1434.29	0.018814			1434.29	0.013816
1435.72	0.01847			1435.72	0.012729
1437.15	0.019753			1437.15	0.014481
1438.57	0.020077			1438.57	0.014758
1440	0.019686			1440	0.014339
1441.42	0.019862			1441.42	0.01447
1442.85	0.020298			1442.85	0.014976
1444.27	0.020501			1444.27	0.015014
1445.7	0.020205			1445.7	0.015544
1447.13	0.020341			1447.13	0.016077
1448.55	0.020957			1448.55	0.015957
1449.98	0.020162			1449.98	0.014467
1451.4	0.019086			1451.4	0.013046
1452.83	0.018806			1452.83	0.013957
1454.26	0.018097			1454.26	0.013103
1455.68	0.017144			1455.68	0.008611
1457.11	0.017634			1457.11	0.012724
1458.53	0.017385			1458.53	0.015527
1459.96	0.016326			1459.96	0.013958
1461.38	0.015157			1461.38	0.010219
1462.81	0.014118			1462.81	0.007304
1464.24	0.013913			1464.24	0.00697
1465.66	0.014327			1465.66	0.007577
1467.09	0.014295			1467.09	0.007112
1468.51	0.014056			1468.51	0.006666
1469.94	0.013535			1469.94	0.005848
1471.36	0.013275			1471.36	0.006026
1472.79	0.01387			1472.79	0.009645
1474.22	0.013335			1474.22	0.010374
1475.64	0.012589			1475.64	0.011735
1477.07	0.012702			1477.07	0.011543
1478.49	0.012637			1478.49	0.008652
1479.92	0.012318			1479.92	0.007646
1481.34	0.012454			1481.34	0.008479
1482.77	0.01237			1482.77	0.007459
1484.2	0.011969			1484.2	0.005973
1485.62	0.012126			1485.62	0.006546
1487.05	0.012524			1487.05	0.008271
1488.47	0.012812			1488.47	0.010704
1489.9	0.013314			1489.9	0.013176
1491.32	0.013333			1491.32	0.010968
1492.75	0.012443			1492.75	0.0081
1494.18	0.011596			1494.18	0.006401
1495.6	0.011651			1495.6	0.005651
1497.03	0.012601			1497.03	0.007045
1498.45	0.012835			1498.45	0.00824
1499.88	0.012661			1499.88	0.008504
1501.3	0.012962			1501.3	0.008699
1502.73	0.012996			1502.73	0.008582
1504.16	0.011442			1504.16	0.004679
1505.58	0.010415			1505.58	0.002175
1507.01	0.015114			1507.01	0.016707
1508.43	0.016757			1508.43	0.021913
1509.86	0.014116			1509.86	0.018718
1511.28	0.012785			1511.28	0.014943
1512.71	0.012994			1512.71	0.013075
1514.14	0.01247			1514.14	0.012951
1515.56	0.012156			1515.56	0.013892
1516.99	0.014196			1516.99	0.016129
1518.41	0.01417			1518.41	0.013731
1519.84	0.011749			1519.84	0.009987
1521.26	0.01179			1521.26	0.012193
1522.69	0.013485			1522.69	0.014534
1524.12	0.012465			1524.12	0.014055
1525.54	0.011638			1525.54	0.014583
1526.97	0.012393			1526.97	0.01667
1528.39	0.013259			1528.39	0.016165
1529.82	0.013403			1529.82	0.013936
1531.24	0.012537			1531.24	0.013101
1532.67	0.012395			1532.67	0.013159
1534.1	0.01458			1534.1	0.013934
1535.52	0.014518			1535.52	0.013369
1536.95	0.012287			1536.95	0.01069
1538.37	0.010591			1538.37	0.005395
1539.8	0.012435			1539.8	0.008158
1541.23	0.013889			1541.23	0.011353
1542.65	0.012221			1542.65	0.012856
1544.08	0.0116			1544.08	0.015507
1545.5	0.0121			1545.5	0.015002
1546.93	0.011112			1546.93	0.0116
1548.35	0.01027			1548.35	0.011019
1549.78	0.0117			1549.78	0.013759
1551.21	0.012455			1551.21	0.012347
1552.63	0.011284			1552.63	0.006923
1554.06	0.011531			1554.06	0.006082
1555.48	0.011903			1555.48	0.007961
1556.91	0.009378			1556.91	0.002851
1558.33	0.007253			1558.33	0.002319
1559.76	0.011535			1559.76	0.011674
1561.19	0.011054			1561.19	0.006694
1562.61	0.008952			1562.61	0.00722
1564.04	0.008203			1564.04	0.007064
1565.46	0.009469			1565.46	0.00765
1566.89	0.009581			1566.89	0.006449
1568.31	0.008377			1568.31	0.00406
1569.74	0.009021			1569.74	0.00449
1571.17	0.010753			1571.17	0.004786
1572.59	0.010322			1572.59	0.005017
1574.02	0.009088			1574.02	0.00267
1575.44	0.008308			1575.44	-0.000965
1576.87	0.009523			1576.87	0.001709
1578.29	0.010047			1578.29	0.005292
1579.72	0.009437			1579.72	0.004972
1581.15	0.009326			1581.15	0.003852
1582.57	0.009714			1582.57	0.004596
1584	0.0096			1584	0.004094
1585.42	0.009476			1585.42	0.003775
1586.85	0.009522			1586.85	0.003972
1588.27	0.01016			1588.27	0.003877
1589.7	0.010882			1589.7	0.004318
1591.13	0.010839			1591.13	0.004777
1592.55	0.010704			1592.55	0.004715
1593.98	0.010802			1593.98	0.005209
1595.4	0.01103			1595.4	0.005347
1596.83	0.011176			1596.83	0.005225
1598.25	0.011319			1598.25	0.005109
1599.68	0.011432			1599.68	0.004829
1601.11	0.011547			1601.11	0.005454
1602.53	0.011413			1602.53	0.006209
1603.96	0.011164			1603.96	0.006067
1605.38	0.011282			1605.38	0.006123
1606.81	0.011727			1606.81	0.005923
1608.23	0.012129			1608.23	0.00607
1609.66	0.01194			1609.66	0.006376
1611.09	0.011775			1611.09	0.005372
1612.51	0.012008			1612.51	0.005171
1613.94	0.011293			1613.94	0.005216
1615.36	0.009967			1615.36	0.002798
1616.79	0.010772			1616.79	0.002464
1618.22	0.012384			1618.22	0.005503
1619.64	0.011729			1619.64	0.007053
1621.07	0.010164			1621.07	0.006258
1622.49	0.009537			1622.49	0.006785
1623.92	0.010594			1623.92	0.008456
1625.34	0.010717			1625.34	0.008548
1626.77	0.009994			1626.77	0.00861
1628.2	0.010373			1628.2	0.007293
1629.62	0.011048			1629.62	0.005706
1631.05	0.01068			1631.05	0.004221
1632.47	0.00979			1632.47	0.003724
1633.9	0.008655			1633.9	0.000466
1635.32	0.009075			1635.32	0.000108
1636.75	0.011312			1636.75	0.005538
1638.18	0.010417			1638.18	0.006703
1639.6	0.008847			1639.6	0.00482
1641.03	0.0087			1641.03	0.004025
1642.45	0.009178			1642.45	0.004436
1643.88	0.008839			1643.88	0.001877
1645.3	0.008136			1645.3	-0.000693
1646.73	0.00896			1646.73	0.002443
1648.16	0.010656			1648.16	0.006021
1649.58	0.009207			1649.58	0.005282
1651.01	0.005931			1651.01	-0.002324
1652.43	0.003077			1652.43	-0.009236
1653.86	0.007615			1653.86	0.00277
1655.28	0.007801			1655.28	0.005253
1656.71	0.006309			1656.71	0.004622
1658.14	0.006012			1658.14	0.002432
1659.56	0.00654			1659.56	0.002422
1660.99	0.00582			1660.99	0.001353
1662.41	0.004898			1662.41	0.000705
1663.84	0.006382			1663.84	0.001673
1665.26	0.007418			1665.26	0.00121
1666.69	0.007068			1666.69	0.000588
1668.12	0.006532			1668.12	0.000638
1669.54	0.006734			1669.54	0.001716
1670.97	0.007612			1670.97	0.003723
1672.39	0.006687			1672.39	0.003301
1673.82	0.005042			1673.82	-0.000611
1675.24	0.006535			1675.24	-0.000643
1676.67	0.007901			1676.67	0.001692
1678.1	0.006303			1678.1	0.001791
1679.52	0.006541			1679.52	0.003043
1680.95	0.007511			1680.95	0.004915
1682.37	0.005594			1682.37	0.000753
1683.8	0.005184			1683.8	-7e-06
1685.22	0.007795			1685.22	0.00216
1686.65	0.006452			1686.65	0.00152
1688.08	0.005253			1688.08	0.003611
1689.5	0.005559			1689.5	0.003742
1690.93	0.006738			1690.93	0.001169
1692.35	0.006529			1692.35	-0.000181
1693.78	0.005235			1693.78	-0.003004
1695.21	0.005353			1695.21	-0.007014
1696.63	0.007886			1696.63	-0.001444
1698.06	0.006429			1698.06	-0.000576
1699.48	0.003922			1699.48	-0.006556
1700.91	0.005622			1700.91	-0.002467
1702.33	0.006149			1702.33	0.001057
1703.76	0.004574			1703.76	0.001042
1705.19	0.004132			1705.19	0.001025
1706.61	0.005388			1706.61	0.002054
1708.04	0.005626			1708.04	-6e-06
1709.46	0.00535			1709.46	-0.000729
1710.89	0.00522			1710.89	-0.000536
1712.31	0.005219			1712.31	-0.002813
1713.74	0.005708			1713.74	-0.00135
1715.17	0.005725			1715.17	0.000124
1716.59	0.004951			1716.59	-0.003295
1718.02	0.005311			1718.02	-0.000945
1719.44	0.005708			1719.44	2.5e-05
1720.87	0.004859			1720.87	-0.001617
1722.29	0.004288			1722.29	-0.001879
1723.72	0.004846			1723.72	-0.001394
1725.15	0.00538			1725.15	-0.003051
1726.57	0.005079			1726.57	-0.005142
1728	0.004963			1728	-0.005422
1729.42	0.005928			1729.42	-0.002744
1730.85	0.00641			1730.85	-0.000846
1732.27	0.005113			1732.27	-0.005445
1733.7	0.004625			1733.7	-0.008255
1735.13	0.006337			1735.13	-0.004441
1736.55	0.005474			1736.55	-0.003835
1737.98	0.004094			1737.98	-0.005032
1739.4	0.004191			1739.4	-0.005387
1740.83	0.004991			1740.83	-0.004068
1742.25	0.00496			1742.25	-0.002296
1743.68	0.005081			1743.68	0.000338
1745.11	0.005191			1745.11	-0.000297
1746.53	0.005166			1746.53	-0.001827
1747.96	0.005257			1747.96	0.000904
1749.38	0.004761			1749.38	0.001871
1750.81	0.004663			1750.81	0.000215
1752.23	0.005419			1752.23	-0.000577
1753.66	0.005028			1753.66	-0.002376
1755.09	0.004182			1755.09	-0.003892
1756.51	0.004614			1756.51	-0.002133
1757.94	0.005351			1757.94	-0.001132
1759.36	0.004719			1759.36	-0.003286
1760.79	0.004096			1760.79	-0.004444
1762.21	0.004929			1762.21	-0.003514
1763.64	0.005685			1763.64	-0.003982
1765.07	0.00507			1765.07	-0.005424
1766.49	0.004573			1766.49	-0.005587
1767.92	0.005389			1767.92	-0.003081
1769.34	0.00553			1769.34	-0.002587
1770.77	0.004501			1770.77	-0.004733
1772.2	0.004518			1772.2	-0.004231
1773.62	0.005243			1773.62	-0.002668
1775.05	0.005012			1775.05	-0.0012
1776.47	0.004559			1776.47	-0.000812
1777.9	0.004077			1777.9	-0.001787
1779.32	0.004105			1779.32	-0.001764
1780.75	0.00483			1780.75	-0.0009
1782.18	0.005078			1782.18	-0.002084
1783.6	0.004877			1783.6	-0.003379
1785.03	0.005136			1785.03	-0.002963
1786.45	0.005332			1786.45	-0.003345
1787.88	0.005052			1787.88	-0.004588
1789.3	0.00457			1789.3	-0.003783
1790.73	0.004681			1790.73	-0.002333
1792.16	0.005771			1792.16	-0.002144
1793.58	0.006145			1793.58	-0.002231
1795.01	0.005271			1795.01	-0.00109
1796.43	0.004723			1796.43	-0.000842
1797.86	0.004389			1797.86	-0.001746
1799.28	0.004143			1799.28	-0.001777
1800.71	0.004788			1800.71	-0.000194
1802.14	0.005395			1802.14	0.000516
1803.56	0.004942			1803.56	-0.001908
1804.99	0.004466			1804.99	-0.004175
1806.41	0.004341			1806.41	-0.004091
1807.84	0.004335			1807.84	-0.003645
1809.26	0.004371			1809.26	-0.00364
1810.69	0.00455			1810.69	-0.002904
1812.12	0.004893			1812.12	-0.002807
1813.54	0.004812			1813.54	-0.004202
1814.97	0.004361			1814.97	-0.005587
1816.39	0.004359			1816.39	-0.006096
1817.82	0.004436			1817.82	-0.006125
1819.24	0.004378			1819.24	-0.006929
1820.67	0.004574			1820.67	-0.007202
1822.1	0.004578			1822.1	-0.006746
1823.52	0.004375			1823.52	-0.006359
1824.95	0.004935			1824.95	-0.004707
1826.37	0.004982			1826.37	-0.004256
1827.8	0.004119			1827.8	-0.005517
1829.22	0.003909			1829.22	-0.004813
1830.65	0.004484			1830.65	-0.003348
1832.08	0.00432			1832.08	-0.004088
1833.5	0.003817			1833.5	-0.004456
1834.93	0.003793			1834.93	-0.004728
1836.35	0.004047			1836.35	-0.004838
1837.78	0.004274			1837.78	-0.004815
1839.2	0.00442			1839.2	-0.00525
1840.63	0.004435			1840.63	-0.005779
1842.06	0.00427			1842.06	-0.005781
1843.48	0.0044			1843.48	-0.005837
1844.91	0.004812			1844.91	-0.004152
1846.33	0.004554			1846.33	-0.002953
1847.76	0.004013			1847.76	-0.003099
1849.19	0.003947			1849.19	-0.003609
1850.61	0.003976			1850.61	-0.00449
1852.04	0.003761			1852.04	-0.005588
1853.46	0.003831			1853.46	-0.005413
1854.89	0.003884			1854.89	-0.005956
1856.31	0.003975			1856.31	-0.006178
1857.74	0.004306			1857.74	-0.005466
1859.17	0.00443			1859.17	-0.005485
1860.59	0.004512			1860.59	-0.005585
1862.02	0.004666			1862.02	-0.005728
1863.44	0.004656			1863.44	-0.006245
1864.87	0.004767			1864.87	-0.005829
1866.29	0.004782			1866.29	-0.004776
1867.72	0.004805			1867.72	-0.003274
1869.15	0.005453			1869.15	-0.001581
1870.57	0.005261			1870.57	-0.002477
1872	0.004112			1872	-0.004343
1873.42	0.003691			1873.42	-0.005512
1874.85	0.003884			1874.85	-0.005773
1876.27	0.003964			1876.27	-0.005808
1877.7	0.004074			1877.7	-0.005795
1879.13	0.004291			1879.13	-0.005813
1880.55	0.00447			1880.55	-0.005799
1881.98	0.004467			1881.98	-0.005796
1883.4	0.004401			1883.4	-0.005814
1884.83	0.004526			1884.83	-0.005318
1886.25	0.004528			1886.25	-0.005595
1887.68	0.004383			1887.68	-0.005512
1889.11	0.004785			1889.11	-0.004184
1890.53	0.005204			1890.53	-0.003489
1891.96	0.004955			1891.96	-0.004609
1893.38	0.004632			1893.38	-0.005401
1894.81	0.004663			1894.81	-0.004077
1896.23	0.004717			1896.23	-0.003769
1897.66	0.004588			1897.66	-0.004991
1899.09	0.004419			1899.09	-0.005936
1900.51	0.004507			1900.51	-0.005995
1901.94	0.004656			1901.94	-0.00592
1903.36	0.004668			1903.36	-0.005727
1904.79	0.004681			1904.79	-0.005884
1906.21	0.004793			1906.21	-0.005594
1907.64	0.004978			1907.64	-0.004881
1909.07	0.005302			1909.07	-0.004368
1910.49	0.005409			1910.49	-0.00407
1911.92	0.005203			1911.92	-0.004801
1913.34	0.005214			1913.34	-0.005428
1914.77	0.005269			1914.77	-0.005785
1916.19	0.005233			1916.19	-0.005504
1917.62	0.005646			1917.62	-0.004259
1919.05	0.006187			1919.05	-0.003134
1920.47	0.006009			1920.47	-0.003428
1921.9	0.005724			1921.9	-0.002639
1923.32	0.006022			1923.32	-0.001596
1924.75	0.005941			1924.75	-0.003618
1926.18	0.005515			1926.18	-0.005292
1927.6	0.00556			1927.6	-0.005383
1929.03	0.005693			1929.03	-0.005432
1930.45	0.005861			1930.45	-0.005163
1931.88	0.006145			1931.88	-0.005156
1933.3	0.006324			1933.3	-0.005143
1934.73	0.006454			1934.73	-0.005031
1936.16	0.006672			1936.16	-0.005149
1937.58	0.006912			1937.58	-0.004793
1939.01	0.006967			1939.01	-0.004484
1940.43	0.006942			1940.43	-0.003947
1941.86	0.007254			1941.86	-0.001432
1943.28	0.007714			1943.28	-0.000239
1944.71	0.007566			1944.71	-0.001378
1946.14	0.007021			1946.14	-0.003018
1947.56	0.006785			1947.56	-0.003603
1948.99	0.006371			1948.99	-0.004072
1950.41	0.006408			1950.41	-0.004139
1951.84	0.006536			1951.84	-0.005006
1953.26	0.006452			1953.26	-0.005172
1954.69	0.006447			1954.69	-0.005142
1956.12	0.006332			1956.12	-0.005508
1957.54	0.006098			1957.54	-0.005911
1958.97	0.005993			1958.97	-0.006928
1960.39	0.005956			1960.39	-0.007258
1961.82	0.005983			1961.82	-0.006695
1963.24	0.00578			1963.24	-0.006669
1964.67	0.005301			1964.67	-0.005948
1966.1	0.005249			1966.1	-0.004487
1967.52	0.005318			1967.52	-0.003607
1968.95	0.004996			1968.95	-0.003558
1970.37	0.004313			1970.37	-0.005277
1971.8	0.003711			1971.8	-0.007134
1973.22	0.003276			1973.22	-0.008832
1974.65	0.002646			1974.65	-0.011442
1976.08	0.00182			1976.08	-0.012835
1977.5	0.001516			1977.5	-0.012859
1978.93	0.001702			1978.93	-0.010941
1980.35	0.00143			1980.35	-0.007545
1981.78	0.000971			1981.78	-0.006725
1983.2	0.000816			1983.2	-0.006489
1984.63	0.000715			1984.63	-0.006156
1986.06	0.000774			1986.06	-0.00629
1987.48	0.001006			1987.48	-0.006011
1988.91	0.000944			1988.91	-0.006006
1990.33	0.000774			1990.33	-0.006619
1991.76	0.000921			1991.76	-0.005532
1993.18	0.000911			1993.18	-0.005672
1994.61	0.000596			1994.61	-0.007453
1996.04	0.000485			1996.04	-0.007983
1997.46	0.00083			1997.46	-0.007332
1998.89	0.000983			1998.89	-0.007874
2000.31	0.000837			2000.31	-0.00801
2001.74	0.000632			2001.74	-0.007959
2003.17	0.000396			2003.17	-0.008613
2004.59	-6.8e-05			2004.59	-0.00836
2006.02	-0.000561			2006.02	-0.00852
2007.44	-0.000423			2007.44	-0.008832
2008.87	-0.000297			2008.87	-0.008254
2010.29	-0.00066			2010.29	-0.008415
2011.72	-0.000973			2011.72	-0.008281
2013.15	-0.001348			2013.15	-0.008151
2014.57	-0.001514			2014.57	-0.008469
2016	-0.001242			2016	-0.007006
2017.42	-0.001308			2017.42	-0.006044
2018.85	-0.001792			2018.85	-0.007193
2020.27	-0.002088			2020.27	-0.008045
2021.7	-0.00201			2021.7	-0.008794
2023.13	-0.001976			2023.13	-0.008915
2024.55	-0.002498			2024.55	-0.00875
2025.98	-0.002988			2025.98	-0.009138
2027.4	-0.002992			2027.4	-0.008664
2028.83	-0.002778			2028.83	-0.008689
2030.25	-0.002619			2030.25	-0.009164
2031.68	-0.003088			2031.68	-0.008242
2033.11	-0.003661			2033.11	-0.007898
2034.53	-0.00344			2034.53	-0.007617
2035.96	-0.003236			2035.96	-0.006682
2037.38	-0.003219			2037.38	-0.007299
2038.81	-0.002979			2038.81	-0.007659
2040.23	-0.002778			2040.23	-0.00695
2041.66	-0.002662			2041.66	-0.006791
2043.09	-0.002825			2043.09	-0.006798
2044.51	-0.003213			2044.51	-0.007235
2045.94	-0.00314			2045.94	-0.007414
2047.36	-0.002809			2047.36	-0.006655
2048.79	-0.002193			2048.79	-0.006279
2050.21	-0.001271			2050.21	-0.006064
2051.64	-0.001209			2051.64	-0.006383
2053.07	-0.001666			2053.07	-0.007341
2054.49	-0.001356			2054.49	-0.007201
2055.92	-0.000959			2055.92	-0.007004
2057.34	-0.000924			2057.34	-0.007512
2058.77	-0.000595			2058.77	-0.007463
2060.19	-0.000349			2060.19	-0.007573
2061.62	-0.000301			2061.62	-0.007738
2063.05	-0.00019			2063.05	-0.007119
2064.47	-0.000207			2064.47	-0.00641
2065.9	-2.9e-05			2065.9	-0.006175
2067.32	0.000161			2067.32	-0.006881
2068.75	2.5e-05			2068.75	-0.007486
2070.17	5.4e-05			2070.17	-0.007027
2071.6	8.1e-05			2071.6	-0.007065
2073.03	0.000106			2073.03	-0.007347
2074.45	0.000451			2074.45	-0.007098
2075.88	0.00051			2075.88	-0.007227
2077.3	0.000447			2077.3	-0.007204
2078.73	0.000732			2078.73	-0.007174
2080.15	0.000836			2080.15	-0.007449
2081.58	0.000812			2081.58	-0.007087
2083.01	0.000927			2083.01	-0.00709
2084.43	0.001078			2084.43	-0.007526
2085.86	0.001347			2085.86	-0.007255
2087.28	0.001463			2087.28	-0.007232
2088.71	0.001494			2088.71	-0.007258
2090.14	0.001746			2090.14	-0.006884
2091.56	0.001754			2091.56	-0.007097
2092.99	0.001627			2092.99	-0.007305
2094.41	0.001853			2094.41	-0.007184
2095.84	0.002131			2095.84	-0.007115
2097.26	0.002244			2097.26	-0.006809
2098.69	0.002217			2098.69	-0.006796
2100.12	0.002141			2100.12	-0.006828
2101.54	0.002098			2101.54	-0.006499
2102.97	0.00196			2102.97	-0.006466
2104.39	0.001984			2104.39	-0.006388
2105.82	0.002215			2105.82	-0.006379
2107.24	0.002343			2107.24	-0.006566
2108.67	0.002596			2108.67	-0.00621
2110.1	0.002849			2110.1	-0.006123
2111.52	0.002807			2111.52	-0.006335
2112.95	0.002903			2112.95	-0.005981
2114.37	0.003204			2114.37	-0.005809
2115.8	0.003505			2115.8	-0.005818
2117.22	0.003791			2117.22	-0.005736
2118.65	0.00397			2118.65	-0.005736
2120.08	0.004293			2120.08	-0.005349
2121.5	0.004743			2121.5	-0.0052
2122.93	0.005085			2122.93	-0.005246
2124.35	0.00562			2124.35	-0.004657
2125.78	0.006125			2125.78	-0.004447
2127.2	0.006344			2127.2	-0.004439
2128.63	0.006745			2128.63	-0.003937
2130.06	0.00725			2130.06	-0.003789
2131.48	0.0076			2131.48	-0.003528
2132.91	0.007775			2132.91	-0.003037
2134.33	0.007851			2134.33	-0.002536
2135.76	0.008268			2135.76	-0.001408
2137.18	0.008664			2137.18	-0.001079
2138.61	0.008762			2138.61	-0.001226
2140.04	0.009025			2140.04	-0.000578
2141.46	0.008988			2141.46	-0.000893
2142.89	0.00863			2142.89	-0.001322
2144.31	0.008378			2144.31	-0.000897
2145.74	0.008047			2145.74	-0.001007
2147.16	0.007954			2147.16	-0.000788
2148.59	0.007867			2148.59	-0.000837
2150.02	0.007348			2150.02	-0.001714
2151.44	0.006938			2151.44	-0.001758
2152.87	0.006614			2152.87	-0.001956
2154.29	0.006137			2154.29	-0.002056
2155.72	0.005193			2155.72	-0.001277
2157.14	0.003995			2157.14	-0.000631
2158.57	0.004365			2158.57	0.001388
2160	0.005539			2160	0.003079
2161.42	0.0048			2161.42	0.002103
2162.85	0.003256			2162.85	0.001591
2164.27	0.002448			2164.27	0.000947
2165.7	0.002423			2165.7	-0.000315
2167.13	0.002522			2167.13	-0.000955
2168.55	0.002071			2168.55	-0.001917
2169.98	0.001604			2169.98	-0.002637
2171.4	0.001582			2171.4	-0.00309
2172.83	0.001322			2172.83	-0.003897
2174.25	0.001173			2174.25	-0.003976
2175.68	0.001826			2175.68	-0.003781
2177.11	0.002317			2177.11	-0.003601
2178.53	0.002054			2178.53	-0.003315
2179.96	0.001518			2179.96	-0.003786
2181.38	0.00127			2181.38	-0.003913
2182.81	0.001434			2182.81	-0.003707
2184.23	0.001443			2184.23	-0.004064
2185.66	0.001178			2185.66	-0.003833
2187.09	0.001097			2187.09	-0.00386
2188.51	0.000986			2188.51	-0.004435
2189.94	0.000684			2189.94	-0.004469
2191.36	0.00055			2191.36	-0.004942
2192.79	0.000577			2192.79	-0.005208
2194.21	0.000585			2194.21	-0.004959
2195.64	0.000661			2195.64	-0.005445
2197.07	0.000703			2197.07	-0.005353
2198.49	0.000518			2198.49	-0.004865
2199.92	0.000333			2199.92	-0.00531
2201.34	0.00032			2201.34	-0.005601
2202.77	0.000261			2202.77	-0.005826
2204.19	0.000197			2204.19	-0.006098
2205.62	0.00022			2205.62	-0.006028
2207.05	0.000201			2207.05	-0.006336
2208.47	0.000218			2208.47	-0.006388
2209.9	0.000209			2209.9	-0.006113
2211.32	0.000152			2211.32	-0.006237
2212.75	0.000287			2212.75	-0.00612
2214.17	0.000323			2214.17	-0.006177
2215.6	0.000159			2215.6	-0.006418
2217.03	0.000123			2217.03	-0.006162
2218.45	-1.2e-05			2218.45	-0.006293
2219.88	-0.000202			2219.88	-0.006485
2221.3	-0.000203			2221.3	-0.006268
2222.73	-0.000348			2222.73	-0.006335
2224.15	-0.000519			2224.15	-0.006312
2225.58	-0.000432			2225.58	-0.006338
2227.01	-0.00034			2227.01	-0.00649
2228.43	-0.000337			2228.43	-0.006275
2229.86	-0.000471			2229.86	-0.006396
2231.28	-0.000681			2231.28	-0.00659
2232.71	-0.000651			2232.71	-0.006483
2234.13	-0.000541			2234.13	-0.006716
2235.56	-0.000579			2235.56	-0.006793
2236.99	-0.000608			2236.99	-0.006794
2238.41	-0.000609			2238.41	-0.00698
2239.84	-0.000568			2239.84	-0.006783
2241.26	-0.000486			2241.26	-0.006809
2242.69	-0.000566			2242.69	-0.007066
2244.12	-0.000681			2244.12	-0.00707
2245.54	-0.000488			2245.54	-0.007251
2246.97	-0.000218			2246.97	-0.007286
2248.39	-0.00027			2248.39	-0.00735
2249.82	-0.000368			2249.82	-0.007656
2251.24	-0.000391			2251.24	-0.006332
2252.67	-0.000505			2252.67	-0.004772
2254.1	-0.000567			2254.1	-0.00409
2255.52	-0.000428			2255.52	-0.002954
2256.95	-0.000281			2256.95	-0.002499
2258.37	-0.000251			2258.37	-0.002565
2259.8	-0.00032			2259.8	-0.001849
2261.22	-0.000313			2261.22	-0.001697
2262.65	-0.000299			2262.65	-0.001241
2264.08	-0.000339			2264.08	-0.000284
2265.5	-0.000303			2265.5	-0.000203
2266.93	-0.000273			2266.93	0.000185
2268.35	-0.000262			2268.35	0.000408
2269.78	-0.000172			2269.78	9.2e-05
2271.2	-9.6e-05			2271.2	0.000372
2272.63	-6.1e-05			2272.63	0.000155
2274.06	0			2274.06	-0.000185
2275.48	6.6e-05			2275.48	-3e-05
2276.91	0.000198			2276.91	-0.000491
2278.33	0.000306			2278.33	-0.000786
2279.76	0.000432			2279.76	-0.001038
2281.18	0.000646			2281.18	-0.001799
2282.61	0.00084			2282.61	-0.002204
2284.04	0.001039			2284.04	-0.003076
2285.46	0.001333			2285.46	-0.004367
2286.89	0.00153			2286.89	-0.005184
2288.31	0.001744			2288.31	-0.006222
2289.74	0.001956			2289.74	-0.007091
2291.16	0.002173			2291.16	-0.007599
2292.59	0.002333			2292.59	-0.008176
2294.02	0.00259			2294.02	-0.008242
2295.44	0.003034			2295.44	-0.008354
2296.87	0.003317			2296.87	-0.00852
2298.29	0.003698			2298.29	-0.008517
2299.72	0.003963			2299.72	-0.008757
2301.14	0.00425			2301.14	-0.00893
2302.57	0.004519			2302.57	-0.008832
2304	0.004772			2304	-0.008932
2305.42	0.004997			2305.42	-0.008753
2306.85	0.005125			2306.85	-0.008509
2308.27	0.005188			2308.27	-0.00848
2309.7	0.005199			2309.7	-0.008087
2311.12	0.005135			2311.12	-0.007985
2312.55	0.005038			2312.55	-0.008289
2313.98	0.004938			2313.98	-0.008736
2315.4	0.004747			2315.4	-0.009835
2316.83	0.004382			2316.83	-0.010658
2318.25	0.004			2318.25	-0.010791
2319.68	0.003711			2319.68	-0.011197
2321.11	0.003406			2321.11	-0.011947
2322.53	0.003437			2322.53	-0.013562
2323.96	0.003959			2323.96	-0.017048
2325.38	0.004085			2325.38	-0.021572
2326.81	0.003441			2326.81	-0.024541
2328.23	0.002559			2328.23	-0.024661
2329.66	0.00173			2329.66	-0.023824
2331.09	0.000989			2331.09	-0.02368
2332.51	0.000363			2332.51	-0.02422
2333.94	-0.000163			2333.94	-0.025522
2335.36	-0.000455			2335.36	-0.026415
2336.79	-0.000781			2336.79	-0.026331
2338.21	-0.001614			2338.21	-0.025911
2339.64	-0.002531			2339.64	-0.024834
2341.07	-0.002796			2341.07	-0.023756
2342.49	-0.002589			2342.49	-0.022781
2343.92	-0.002381			2343.92	-0.021027
2345.34	-0.001123			2345.34	-0.02
2346.77	0.002083			2346.77	-0.020951
2348.19	0.004887			2348.19	-0.02378
2349.62	0.005229			2349.62	-0.025817
2351.05	0.003863			2351.05	-0.024498
2352.47	0.002604			2352.47	-0.02114
2353.9	0.001532			2353.9	-0.018263
2355.32	6.2e-05			2355.32	-0.016316
2356.75	-0.001565			2356.75	-0.014676
2358.17	-0.003183			2358.17	-0.012782
2359.6	-0.00502			2359.6	-0.010272
2361.03	-0.007168			2361.03	-0.008501
2362.45	-0.008794			2362.45	-0.007496
2363.88	-0.009482			2363.88	-0.006035
2365.3	-0.009886			2365.3	-0.0049
2366.73	-0.010424			2366.73	-0.003569
2368.15	-0.010791			2368.15	-0.001809
2369.58	-0.010644			2369.58	-0.000935
2371.01	-0.01003			2371.01	-0.00017
2372.43	-0.009061			2372.43	0.000383
2373.86	-0.007777			2373.86	0.000225
2375.28	-0.006274			2375.28	3e-05
2376.71	-0.004681			2376.71	-0.000767
2378.13	-0.003128			2378.13	-0.001873
2379.56	-0.001731			2379.56	-0.002948
2380.99	-0.000611			2380.99	-0.004527
2382.41	0.000256			2382.41	-0.005853
2383.84	0.000953			2383.84	-0.006982
2385.26	0.001416			2385.26	-0.008101
2386.69	0.00169			2386.69	-0.008367
2388.11	0.001984			2388.11	-0.008625
2389.54	0.002328			2389.54	-0.008885
2390.97	0.002664			2390.97	-0.008865
2392.39	0.002854			2392.39	-0.008818
2393.82	0.003034			2393.82	-0.008688
2395.24	0.003297			2395.24	-0.008545
2396.67	0.003422			2396.67	-0.008608
2398.1	0.003439			2398.1	-0.008551
2399.52	0.003449			2399.52	-0.008503
2400.95	0.003429			2400.95	-0.008583
2402.37	0.003385			2402.37	-0.008583
2403.8	0.003294			2403.8	-0.00873
2405.22	0.003263			2405.22	-0.008816
2406.65	0.003324			2406.65	-0.008702
2408.08	0.003327			2408.08	-0.00876
2409.5	0.003285			2409.5	-0.008784
2410.93	0.003198			2410.93	-0.008765
2412.35	0.003107			2412.35	-0.008833
2413.78	0.00312			2413.78	-0.008716
2415.2	0.003085			2415.2	-0.008604
2416.63	0.002996			2416.63	-0.00854
2418.06	0.003004			2418.06	-0.008419
2419.48	0.003034			2419.48	-0.008459
2420.91	0.00305			2420.91	-0.008424
2422.33	0.003035			2422.33	-0.008316
2423.76	0.003017			2423.76	-0.008345
2425.18	0.003107			2425.18	-0.008261
2426.61	0.003159			2426.61	-0.008213
2428.04	0.003154			2428.04	-0.00821
2429.46	0.003237			2429.46	-0.008088
2430.89	0.003303			2430.89	-0.008115
2432.31	0.003331			2432.31	-0.008105
2433.74	0.003351			2433.74	-0.008049
2435.16	0.003352			2435.16	-0.008193
2436.59	0.003424			2436.59	-0.008147
2438.02	0.003425			2438.02	-0.008019
2439.44	0.003324			2439.44	-0.008077
2440.87	0.003345			2440.87	-0.00807
2442.29	0.003382			2442.29	-0.008078
2443.72	0.003356			2443.72	-0.008038
2445.14	0.003367			2445.14	-0.007949
2446.57	0.00338			2446.57	-0.008023
2448	0.003386			2448	-0.007972
2449.42	0.003333			2449.42	-0.007916
2450.85	0.003251			2450.85	-0.00804
2452.27	0.003258			2452.27	-0.008001
2453.7	0.003247			2453.7	-0.007972
2455.12	0.003277			2455.12	-0.008013
2456.55	0.003394			2456.55	-0.007964
2457.98	0.003393			2457.98	-0.008023
2459.4	0.0034			2459.4	-0.008008
2460.83	0.003459			2460.83	-0.007945
2462.25	0.003409			2462.25	-0.008076
2463.68	0.003436			2463.68	-0.00813
2465.1	0.003527			2465.1	-0.008166
2466.53	0.003529			2466.53	-0.008234
2467.96	0.00358			2467.96	-0.008178
2469.38	0.003613			2469.38	-0.008197
2470.81	0.003559			2470.81	-0.008191
2472.23	0.003553			2472.23	-0.008127
2473.66	0.003571			2473.66	-0.008177
2475.09	0.003587			2475.09	-0.008154
2476.51	0.003586			2476.51	-0.008171
2477.94	0.003575			2477.94	-0.00821
2479.36	0.003614			2479.36	-0.008098
2480.79	0.003618			2480.79	-0.008174
2482.21	0.003625			2482.21	-0.008244
2483.64	0.003719			2483.64	-0.008109
2485.07	0.003752			2485.07	-0.008123
2486.49	0.003734			2486.49	-0.008106
2487.92	0.003764			2487.92	-0.008039
2489.34	0.003802			2489.34	-0.00805
2490.77	0.003837			2490.77	-0.007894
2492.19	0.003877			2492.19	-0.007804
2493.62	0.003979			2493.62	-0.007811
2495.05	0.004094			2495.05	-0.007688
2496.47	0.004119			2496.47	-0.00764
2497.9	0.004186			2497.9	-0.007585
2499.32	0.004258			2499.32	-0.007556
2500.75	0.004227			2500.75	-0.007636
2502.17	0.004235			2502.17	-0.007554
2503.6	0.004217			2503.6	-0.007558
2505.03	0.00415			2505.03	-0.007691
2506.45	0.004127			2506.45	-0.007691
2507.88	0.00401			2507.88	-0.00777
2509.3	0.003933			2509.3	-0.007758
2510.73	0.004003			2510.73	-0.007668
2512.15	0.003994			2512.15	-0.007792
2513.58	0.00398			2513.58	-0.00778
2515.01	0.00399			2515.01	-0.007736
2516.43	0.003907			2516.43	-0.007846
2517.86	0.003869			2517.86	-0.00783
2519.28	0.003863			2519.28	-0.007883
2520.71	0.003841			2520.71	-0.007933
2522.13	0.003847			2522.13	-0.007888
2523.56	0.003763			2523.56	-0.008028
2524.99	0.003696			2524.99	-0.008019
2526.41	0.003739			2526.41	-0.00794
2527.84	0.003714			2527.84	-0.008108
2529.26	0.003655			2529.26	-0.008145
2530.69	0.003623			2530.69	-0.008178
2532.11	0.003595			2532.11	-0.008284
2533.54	0.003597			2533.54	-0.008214
2534.97	0.003559			2534.97	-0.008277
2536.39	0.003519			2536.39	-0.008351
2537.82	0.003493			2537.82	-0.008292
2539.24	0.0034			2539.24	-0.008383
2540.67	0.003394			2540.67	-0.008422
2542.09	0.003459			2542.09	-0.008416
2543.52	0.003417			2543.52	-0.008449
2544.95	0.00337			2544.95	-0.008365
2546.37	0.003351			2546.37	-0.008383
2547.8	0.003325			2547.8	-0.008388
2549.22	0.003315			2549.22	-0.008312
2550.65	0.003262			2550.65	-0.008412
2552.07	0.003259			2552.07	-0.008419
2553.5	0.003339			2553.5	-0.008382
2554.93	0.003318			2554.93	-0.008431
2556.35	0.003227			2556.35	-0.008304
2557.78	0.003209			2557.78	-0.008302
2559.2	0.003227			2559.2	-0.008407
2560.63	0.00318			2560.63	-0.008333
2562.06	0.003093			2562.06	-0.008368
2563.48	0.003088			2563.48	-0.008386
2564.91	0.003079			2564.91	-0.008357
2566.33	0.003001			2566.33	-0.008479
2567.76	0.002987			2567.76	-0.00846
2569.18	0.003004			2569.18	-0.00846
2570.61	0.003033			2570.61	-0.008559
2572.04	0.003105			2572.04	-0.008469
2573.46	0.003052			2573.46	-0.008463
2574.89	0.002947			2574.89	-0.008517
2576.31	0.002963			2576.31	-0.008496
2577.74	0.002971			2577.74	-0.008592
2579.16	0.002899			2579.16	-0.00859
2580.59	0.002803			2580.59	-0.008568
2582.02	0.00275			2582.02	-0.008664
2583.44	0.002757			2583.44	-0.008613
2584.87	0.002742			2584.87	-0.008614
2586.29	0.002748			2586.29	-0.008667
2587.72	0.002779			2587.72	-0.008592
2589.14	0.002722			2589.14	-0.008642
2590.57	0.002666			2590.57	-0.008703
2592	0.002655			2592	-0.008747
2593.42	0.002627			2593.42	-0.008866
2594.85	0.002629			2594.85	-0.008771
2596.27	0.002611			2596.27	-0.008679
2597.7	0.002567			2597.7	-0.008763
2599.12	0.00257			2599.12	-0.00879
2600.55	0.002546			2600.55	-0.008867
2601.98	0.00251			2601.98	-0.008894
2603.4	0.00253			2603.4	-0.008827
2604.83	0.002539			2604.83	-0.008901
2606.25	0.002513			2606.25	-0.00892
2607.68	0.002478			2607.68	-0.008887
2609.1	0.00249			2609.1	-0.008953
2610.53	0.002525			2610.53	-0.008952
2611.96	0.002499			2611.96	-0.008933
2613.38	0.002534			2613.38	-0.008902
2614.81	0.002627			2614.81	-0.008871
2616.23	0.002612			2616.23	-0.008948
2617.66	0.002596			2617.66	-0.008925
2619.08	0.002624			2619.08	-0.00887
2620.51	0.002614			2620.51	-0.008935
2621.94	0.002651			2621.94	-0.008924
2623.36	0.002707			2623.36	-0.008914
2624.79	0.002718			2624.79	-0.008921
2626.21	0.002728			2626.21	-0.008874
2627.64	0.00272			2627.64	-0.008907
2629.06	0.002741			2629.06	-0.008874
2630.49	0.002805			2630.49	-0.008833
2631.92	0.002817			2631.92	-0.008934
2633.34	0.002827			2633.34	-0.008899
2634.77	0.002874			2634.77	-0.008823
2636.19	0.002902			2636.19	-0.008869
2637.62	0.002917			2637.62	-0.008861
2639.05	0.002947			2639.05	-0.008877
2640.47	0.003015			2640.47	-0.008885
2641.9	0.003103			2641.9	-0.008819
2643.32	0.003166			2643.32	-0.008852
2644.75	0.003225			2644.75	-0.008879
2646.17	0.003269			2646.17	-0.008848
2647.6	0.00332			2647.6	-0.008853
2649.03	0.00343			2649.03	-0.008817
2650.45	0.003532			2650.45	-0.008798
2651.88	0.003611			2651.88	-0.008796
2653.3	0.003704			2653.3	-0.00876
2654.73	0.003789			2654.73	-0.008781
2656.15	0.003888			2656.15	-0.008778
2657.58	0.004008			2657.58	-0.008771
2659.01	0.004131			2659.01	-0.00885
2660.43	0.004252			2660.43	-0.008866
2661.86	0.00431			2661.86	-0.008871
2663.28	0.004355			2663.28	-0.008939
2664.71	0.004451			2664.71	-0.008965
2666.13	0.004525			2666.13	-0.008993
2667.56	0.004582			2667.56	-0.009007
2668.99	0.004653			2668.99	-0.008997
2670.41	0.004705			2670.41	-0.009045
2671.84	0.00477			2671.84	-0.009057
2673.26	0.004814			2673.26	-0.009045
2674.69	0.004806			2674.69	-0.00906
2676.11	0.004795			2676.11	-0.009048
2677.54	0.004781			2677.54	-0.009057
2678.97	0.004796			2678.97	-0.009058
2680.39	0.004831			2680.39	-0.00905
2681.82	0.004817			2681.82	-0.009103
2683.24	0.004811			2683.24	-0.00913
2684.67	0.004825			2684.67	-0.009162
2686.09	0.004821			2686.09	-0.009204
2687.52	0.004841			2687.52	-0.00915
2688.95	0.004858			2688.95	-0.009142
2690.37	0.004876			2690.37	-0.009185
2691.8	0.004928			2691.8	-0.00917
2693.22	0.00495			2693.22	-0.009182
2694.65	0.004954			2694.65	-0.00917
2696.07	0.004967			2696.07	-0.009142
2697.5	0.004978			2697.5	-0.009159
2698.93	0.005023			2698.93	-0.009126
2700.35	0.005043			2700.35	-0.00913
2701.78	0.005032			2701.78	-0.00915
2703.2	0.005076			2703.2	-0.009097
2704.63	0.005111			2704.63	-0.00913
2706.05	0.00512			2706.05	-0.009178
2707.48	0.005148			2707.48	-0.009145
2708.91	0.005167			2708.91	-0.009145
2710.33	0.005191			2710.33	-0.009134
2711.76	0.005193			2711.76	-0.009148
2713.18	0.005181			2713.18	-0.009178
2714.61	0.005231			2714.61	-0.009128
2716.04	0.005262			2716.04	-0.00914
2717.46	0.005261			2717.46	-0.009171
2718.89	0.005303			2718.89	-0.009145
2720.31	0.00533			2720.31	-0.009207
2721.74	0.005336			2721.74	-0.009241
2723.16	0.005324			2723.16	-0.00922
2724.59	0.005287			2724.59	-0.009239
2726.02	0.005323			2726.02	-0.00921
2727.44	0.005379			2727.44	-0.009219
2728.87	0.00536			2728.87	-0.009252
2730.29	0.005366			2730.29	-0.009215
2731.72	0.005416			2731.72	-0.009241
2733.14	0.00545			2733.14	-0.009251
2734.57	0.005462			2734.57	-0.009224
2736	0.005459			2736	-0.009286
2737.42	0.005494			2737.42	-0.009301
2738.85	0.005541			2738.85	-0.009306
2740.27	0.005554			2740.27	-0.009357
2741.7	0.00557			2741.7	-0.009325
2743.12	0.005565			2743.12	-0.009314
2744.55	0.005558			2744.55	-0.009311
2745.98	0.005597			2745.98	-0.009265
2747.4	0.005643			2747.4	-0.00929
2748.83	0.005694			2748.83	-0.009285
2750.25	0.005725			2750.25	-0.009281
2751.68	0.005711			2751.68	-0.009334
2753.1	0.005716			2753.1	-0.009289
2754.53	0.005736			2754.53	-0.009274
2755.96	0.005774			2755.96	-0.00932
2757.38	0.005828			2757.38	-0.009294
2758.81	0.005819			2758.81	-0.009317
2760.23	0.005824			2760.23	-0.00934
2761.66	0.005895			2761.66	-0.009311
2763.08	0.005929			2763.08	-0.009308
2764.51	0.005958			2764.51	-0.009247
2765.94	0.006008			2765.94	-0.009216
2767.36	0.00603			2767.36	-0.009231
2768.79	0.00607			2768.79	-0.00917
2770.21	0.006142			2770.21	-0.00916
2771.64	0.006204			2771.64	-0.00914
2773.06	0.006253			2773.06	-0.009032
2774.49	0.006314			2774.49	-0.008974
2775.92	0.006404			2775.92	-0.008906
2777.34	0.006486			2777.34	-0.008854
2778.77	0.006578			2778.77	-0.008838
2780.19	0.006707			2780.19	-0.008714
2781.62	0.006808			2781.62	-0.008618
2783.04	0.006904			2783.04	-0.008563
2784.47	0.007028			2784.47	-0.00844
2785.9	0.00714			2785.9	-0.00835
2787.32	0.007273			2787.32	-0.008215
2788.75	0.007397			2788.75	-0.008064
2790.17	0.007487			2790.17	-0.008014
2791.6	0.007591			2791.6	-0.007938
2793.03	0.007643			2793.03	-0.007902
2794.45	0.007672			2794.45	-0.007902
2795.88	0.007744			2795.88	-0.007829
2797.3	0.007771			2797.3	-0.007831
2798.73	0.007803			2798.73	-0.007838
2800.15	0.007853			2800.15	-0.007802
2801.58	0.007837			2801.58	-0.00784
2803.01	0.007856			2803.01	-0.007808
2804.43	0.007911			2804.43	-0.007769
2805.86	0.007929			2805.86	-0.007809
2807.28	0.007954			2807.28	-0.007783
2808.71	0.007948			2808.71	-0.007804
2810.13	0.007949			2810.13	-0.007843
2811.56	0.007987			2811.56	-0.007808
2812.99	0.007972			2812.99	-0.007841
2814.41	0.007986			2814.41	-0.007837
2815.84	0.008029			2815.84	-0.007819
2817.26	0.008003			2817.26	-0.007912
2818.69	0.008002			2818.69	-0.007934
2820.11	0.008011			2820.11	-0.007936
2821.54	0.007992			2821.54	-0.007975
2822.97	0.008031			2822.97	-0.007956
2824.39	0.008063			2824.39	-0.008004
2825.82	0.008085			2825.82	-0.008026
2827.24	0.008151			2827.24	-0.007968
2828.67	0.008187			2828.67	-0.007983
2830.09	0.00822			2830.09	-0.007951
2831.52	0.008276			2831.52	-0.007893
2832.95	0.00835			2832.95	-0.007886
2834.37	0.008489			2834.37	-0.007836
2835.8	0.008586			2835.8	-0.007864
2837.22	0.008629			2837.22	-0.0079
2838.65	0.008738			2838.65	-0.007844
2840.07	0.008864			2840.07	-0.007863
2841.5	0.008993			2841.5	-0.007858
2842.93	0.009156			2842.93	-0.007833
2844.35	0.009299			2844.35	-0.007954
2845.78	0.009446			2845.78	-0.008138
2847.2	0.009597			2847.2	-0.008436
2848.63	0.009725			2848.63	-0.008718
2850.05	0.009823			2850.05	-0.008599
2851.48	0.009836			2851.48	-0.008141
2852.91	0.009795			2852.91	-0.007586
2854.33	0.009736			2854.33	-0.007169
2855.76	0.00964			2855.76	-0.007013
2857.18	0.009558			2857.18	-0.006943
2858.61	0.00947			2858.61	-0.006959
2860.03	0.009391			2860.03	-0.007058
2861.46	0.009383			2861.46	-0.007106
2862.89	0.009376			2862.89	-0.007188
2864.31	0.00938			2864.31	-0.00725
2865.74	0.009427			2865.74	-0.007262
2867.16	0.009482			2867.16	-0.007313
2868.59	0.009619			2868.59	-0.007252
2870.02	0.009805			2870.02	-0.00712
2871.44	0.009961			2871.44	-0.007007
2872.87	0.010158			2872.87	-0.006801
2874.29	0.010346			2874.29	-0.006647
2875.72	0.010484			2875.72	-0.006575
2877.14	0.01065			2877.14	-0.006473
2878.57	0.010802			2878.57	-0.006424
2880	0.010934			2880	-0.006342
2881.42	0.011105			2881.42	-0.006217
2882.85	0.011313			2882.85	-0.006136
2884.27	0.011546			2884.27	-0.005988
2885.7	0.011775			2885.7	-0.005833
2887.12	0.012048			2887.12	-0.005659
2888.55	0.012395			2888.55	-0.005354
2889.98	0.012759			2889.98	-0.005038
2891.4	0.013211			2891.4	-0.004684
2892.83	0.013752			2892.83	-0.004249
2894.25	0.014329			2894.25	-0.003734
2895.68	0.015045			2895.68	-0.003015
2897.1	0.015829			2897.1	-0.002261
2898.53	0.016623			2898.53	-0.001542
2899.96	0.017542			2899.96	-0.000692
2901.38	0.018454			2901.38	0.000159
2902.81	0.019205			2902.81	0.000953
2904.23	0.019718			2904.23	0.001519
2905.66	0.019852			2905.66	0.00158
2907.08	0.01968			2907.08	0.001318
2908.51	0.019237			2908.51	0.000747
2909.94	0.018538			2909.94	-0.000133
2911.36	0.017838			2911.36	-0.001021
2912.79	0.017212			2912.79	-0.002008
2914.21	0.016655			2914.21	-0.00307
2915.64	0.016214			2915.64	-0.003982
2917.06	0.015821			2917.06	-0.004696
2918.49	0.015517			2918.49	-0.004929
2919.92	0.015292			2919.92	-0.004769
2921.34	0.015062			2921.34	-0.004535
2922.77	0.014914			2922.77	-0.004097
2924.19	0.014812			2924.19	-0.003633
2925.62	0.014718			2925.62	-0.003332
2927.04	0.014719			2927.04	-0.003046
2928.47	0.014746			2928.47	-0.002857
2929.9	0.014809			2929.9	-0.00263
2931.32	0.014939			2931.32	-0.002319
2932.75	0.015098			2932.75	-0.002154
2934.17	0.01537			2934.17	-0.001944
2935.6	0.015716			2935.6	-0.001661
2937.02	0.016144			2937.02	-0.00138
2938.45	0.016802			2938.45	-0.000869
2939.88	0.017578			2939.88	-0.000224
2941.3	0.018496			2941.3	0.000567
2942.73	0.019739			2942.73	0.001661
2944.15	0.021243			2944.15	0.002927
2945.58	0.023088			2945.58	0.004538
2947.01	0.025374			2947.01	0.006644
2948.43	0.028094			2948.43	0.009225
2949.86	0.031514			2949.86	0.012565
2951.28	0.035813			2951.28	0.01678
2952.71	0.041107			2952.71	0.022091
2954.13	0.047627			2954.13	0.028838
2955.56	0.055288			2955.56	0.036768
2956.99	0.063944			2956.99	0.04571
2958.41	0.072964			2958.41	0.055086
2959.84	0.080849			2959.84	0.063314
2961.26	0.086375			2961.26	0.069091
2962.69	0.088281			2962.69	0.071042
2964.11	0.086007			2964.11	0.068662
2965.54	0.080561			2965.54	0.063102
2966.97	0.07295			2966.97	0.055277
2968.39	0.064444			2968.39	0.046422
2969.82	0.056143			2969.82	0.0378
2971.24	0.048418			2971.24	0.029917
2972.67	0.041718			2972.67	0.023266
2974.09	0.036062			2974.09	0.017697
2975.52	0.031271			2975.52	0.012884
2976.95	0.027447			2976.95	0.008975
2978.37	0.024375			2978.37	0.005783
2979.8	0.021874			2979.8	0.003177
2981.22	0.019903			2981.22	0.001114
2982.65	0.018233			2982.65	-0.000677
2984.07	0.016819			2984.07	-0.002169
2985.5	0.015674			2985.5	-0.003384
2986.93	0.01473			2986.93	-0.004415
2988.35	0.013996			2988.35	-0.005215
2989.78	0.013363			2989.78	-0.005934
2991.2	0.012823			2991.2	-0.006433
2992.63	0.01245			2992.63	-0.006665
2994.05	0.012079			2994.05	-0.007058
2995.48	0.011705			2995.48	-0.00754
2996.91	0.011427			2996.91	-0.007948
2998.33	0.011159			2998.33	-0.008319
2999.76	0.010908			2999.76	-0.008474
3001.18	0.010702			3001.18	-0.008613
3002.61	0.010544			3002.61	-0.008781
3004.03	0.010444			3004.03	-0.00874
3005.46	0.010322			3005.46	-0.00882
3006.89	0.010214			3006.89	-0.009029
3008.31	0.010154			3008.31	-0.009067
3009.74	0.010093			3009.74	-0.00904
3011.16	0.010088			3011.16	-0.008892
3012.59	0.01005			3012.59	-0.008768
3014.01	0.009946			3014.01	-0.008908
3015.44	0.009913			3015.44	-0.009083
3016.87	0.009846			3016.87	-0.009299
3018.29	0.009749			3018.29	-0.009461
3019.72	0.009723			3019.72	-0.009361
3021.14	0.009674			3021.14	-0.009312
3022.57	0.009684			3022.57	-0.009339
3023.99	0.009772			3023.99	-0.009288
3025.42	0.009814			3025.42	-0.009262
3026.85	0.009867			3026.85	-0.009241
3028.27	0.00983			3028.27	-0.00929
3029.7	0.009747			3029.7	-0.009169
3031.12	0.009868			3031.12	-0.008704
3032.55	0.009964			3032.55	-0.008545
3033.98	0.009896			3033.98	-0.008754
3035.4	0.009852			3035.4	-0.008902
3036.83	0.009796			3036.83	-0.009108
3038.25	0.009782			3038.25	-0.009189
3039.68	0.009844			3039.68	-0.009067
3041.1	0.009844			3041.1	-0.009058
3042.53	0.009885			3042.53	-0.00905
3043.96	0.009989			3043.96	-0.009053
3045.38	0.010005			3045.38	-0.00912
3046.81	0.009976			3046.81	-0.008991
3048.23	0.009993			3048.23	-0.00879
3049.66	0.010073			3049.66	-0.008716
3051.08	0.010133			3051.08	-0.008776
3052.51	0.010112			3052.51	-0.008933
3053.94	0.010105			3053.94	-0.008902
3055.36	0.010145			3055.36	-0.008668
3056.79	0.010218			3056.79	-0.008568
3058.21	0.010256			3058.21	-0.008684
3059.64	0.010177			3059.64	-0.008846
3061.06	0.01015			3061.06	-0.008885
3062.49	0.010209			3062.49	-0.008818
3063.92	0.010199			3063.92	-0.008652
3065.34	0.0102			3065.34	-0.008422
3066.77	0.010223			3066.77	-0.008437
3068.19	0.010217			3068.19	-0.008631
3069.62	0.010222			3069.62	-0.008765
3071.04	0.010187			3071.04	-0.008946
3072.47	0.010194			3072.47	-0.009002
3073.9	0.010244			3073.9	-0.008939
3075.32	0.010199			3075.32	-0.00903
3076.75	0.010225			3076.75	-0.008993
3078.17	0.010324			3078.17	-0.008766
3079.6	0.010322			3079.6	-0.008622
3081.02	0.010328			3081.02	-0.008543
3082.45	0.010325			3082.45	-0.008627
3083.88	0.010286			3083.88	-0.008834
3085.3	0.010309			3085.3	-0.008947
3086.73	0.01032			3086.73	-0.00898
3088.15	0.010338			3088.15	-0.008956
3089.58	0.01038			3089.58	-0.00901
3091	0.010387			3091	-0.009089
3092.43	0.01043			3092.43	-0.009004
3093.86	0.010428			3093.86	-0.008919
3095.28	0.010405			3095.28	-0.008738
3096.71	0.010499			3096.71	-0.008541
3098.13	0.010496			3098.13	-0.008702
3099.56	0.010433			3099.56	-0.008709
3100.98	0.010507			3100.98	-0.008413
3102.41	0.010528			3102.41	-0.008452
3103.84	0.010473			3103.84	-0.008701
3105.26	0.010454			3105.26	-0.008871
3106.69	0.010484			3106.69	-0.008917
3108.11	0.010606			3108.11	-0.008791
3109.54	0.010664			3109.54	-0.008768
3110.97	0.010617			3110.97	-0.008809
3112.39	0.010618			3112.39	-0.008816
3113.82	0.010635			3113.82	-0.008841
3115.24	0.01069			3115.24	-0.008606
3116.67	0.010771			3116.67	-0.008376
3118.09	0.010751			3118.09	-0.008461
3119.52	0.010676			3119.52	-0.008528
3120.95	0.010588			3120.95	-0.008602
3122.37	0.01059			3122.37	-0.008614
3123.8	0.010691			3123.8	-0.008559
3125.22	0.010642			3125.22	-0.008793
3126.65	0.010534			3126.65	-0.008909
3128.07	0.010527			3128.07	-0.0089
3129.5	0.01049			3129.5	-0.009185
3130.93	0.010474			3130.93	-0.009178
3132.35	0.010509			3132.35	-0.008855
3133.78	0.01053			3133.78	-0.008821
3135.2	0.010544			3135.2	-0.008994
3136.63	0.010486			3136.63	-0.00922
3138.05	0.01048			3138.05	-0.009257
3139.48	0.010561			3139.48	-0.009152
3140.91	0.01052			3140.91	-0.009266
3142.33	0.01048			3142.33	-0.009292
3143.76	0.010518			3143.76	-0.009253
3145.18	0.010511			3145.18	-0.00939
3146.61	0.010529			3146.61	-0.009356
3148.03	0.010544			3148.03	-0.009302
3149.46	0.010563			3149.46	-0.00937
3150.89	0.010607			3150.89	-0.009339
3152.31	0.010561			3152.31	-0.009364
3153.74	0.010569			3153.74	-0.009358
3155.16	0.01062			3155.16	-0.009344
3156.59	0.010566			3156.59	-0.009447
3158.01	0.010603			3158.01	-0.009366
3159.44	0.010635			3159.44	-0.00933
3160.87	0.01056			3160.87	-0.009438
3162.29	0.010613			3162.29	-0.009363
3163.72	0.01065			3163.72	-0.009364
3165.14	0.010607			3165.14	-0.00936
3166.57	0.010659			3166.57	-0.009237
3167.99	0.010715			3167.99	-0.009323
3169.42	0.010773			3169.42	-0.009375
3170.85	0.010793			3170.85	-0.009351
3172.27	0.010749			3172.27	-0.009375
3173.7	0.010814			3173.7	-0.00926
3175.12	0.010817			3175.12	-0.009297
3176.55	0.010748			3176.55	-0.009277
3177.97	0.010829			3177.97	-0.008923
3179.4	0.010844			3179.4	-0.0089
3180.83	0.010784			3180.83	-0.00912
3182.25	0.0108			3182.25	-0.009171
3183.68	0.010786			3183.68	-0.009157
3185.1	0.010839			3185.1	-0.008981
3186.53	0.010916			3186.53	-0.008966
3187.96	0.010868			3187.96	-0.00918
3189.38	0.010857			3189.38	-0.009169
3190.81	0.010894			3190.81	-0.009197
3192.23	0.010937			3192.23	-0.009266
3193.66	0.010979			3193.66	-0.009183
3195.08	0.01095			3195.08	-0.009196
3196.51	0.011008			3196.51	-0.009037
3197.94	0.011117			3197.94	-0.008754
3199.36	0.011094			3199.36	-0.008772
3200.79	0.011076			3200.79	-0.008883
3202.21	0.011055			3202.21	-0.009049
3203.64	0.011018			3203.64	-0.009161
3205.06	0.011068			3205.06	-0.009069
3206.49	0.011071			3206.49	-0.009076
3207.92	0.011071			3207.92	-0.00897
3209.34	0.011182			3209.34	-0.008713
3210.77	0.011239			3210.77	-0.008772
3212.19	0.0112			3212.19	-0.008878
3213.62	0.011166			3213.62	-0.008752
3215.04	0.011216			3215.04	-0.008642
3216.47	0.011271			3216.47	-0.008717
3217.9	0.011196			3217.9	-0.008814
3219.32	0.011175			3219.32	-0.008584
3220.75	0.011249			3220.75	-0.008427
3222.17	0.011264			3222.17	-0.008708
3223.6	0.011304			3223.6	-0.008835
3225.02	0.011329			3225.02	-0.008742
3226.45	0.011335			3226.45	-0.008647
3227.88	0.011417			3227.88	-0.008484
3229.3	0.011398			3229.3	-0.008533
3230.73	0.011365			3230.73	-0.008584
3232.15	0.011463			3232.15	-0.008458
3233.58	0.011501			3233.58	-0.00857
3235	0.011509			3235	-0.00863
3236.43	0.01152			3236.43	-0.008492
3237.86	0.011505			3237.86	-0.008512
3239.28	0.011599			3239.28	-0.008527
3240.71	0.011673			3240.71	-0.008533
3242.13	0.011644			3242.13	-0.008568
3243.56	0.011634			3243.56	-0.008372
[truncated: 531 more rows]

## Sheet: Cell viability assay
							Fluorescence Intensity Excitation 544 nm; Emission 590 nm
Time		Medium only		10% AB			100%RAB			Cells only			PDMS			PDMS+PG			PDMS+PG+LHRH				PDMS+PTX			PDMS+PTX-LHRH
	1	2	3	1	2	3	1	2	3	1	2	3	1	2	3	1	2	3	1	2	3	1	2	3	1	2	3
0	1081	1074	1177	61719	63049	61989	1317501	1214430	1300332	319506	329341	328590
6	1077	1086	1065	72479	75162	72081	1397935	1339365	1357191	378778	365802	362727	351198	340390	340400	392079	380767	387071	324066	306108	309087	360034	340024	340033	352089	333132	334261
24	1180	1164	1144	82628	82986	82923	1324392	1361466	1346104	400772	383434	380323	366199	373131	374794	301792	319951	318132	232662	211061	219448	321806	300247	300356	216766	208209	221266
48	1021	1074	1067	84497	83099	82612	1333946	1395088	1335972	434420	447905	458076	438010	456185	438566	263668	264955	257333	221203	212119	204831	237186	248410	267155	165025	160863	163880
72	1118	1011	1022	93665	93870	93795	1323743	1349404	1342848	475888	496807	502836	533260	502846	507432	253849	232327	240076	142707	168708	149086	209988	209948	201429	120760	115322	121895
96	1152	1093	1117	104278	104719	104662	1350108	1341979	1329123	517238	507437	527554	538170	523726	512590	152183	147052	136917	122412	120192	121302	152588	139871	146229	106778	107024	106653

## Sheet: Tumor volume
			Tumor volume before surgery/ Before drug delivery
		Day 7			Day 10			Day 113
		L (mm) [D7]	B (mm) [D7]	V (mm2) [D7]	L (mm) [D10]	B (mm) [D10]	V (mm2) [D10]	L (mm) [D10]	B (mm) [D10]	V (mm2) [D10]
	PGS	8.1	4.3	74.8845	9.9	5.6	155.232	11.9	5.8	200.158
	PGS	7.7	6	138.6	8.2	5.4	119.556	8.4	5.8	141.288
	PGS	5.5	4.6	58.19	7.8	5.9	135.759	7.6	5.5	114.95
	Mean			90.5582			136.849			152.132
	SD			42.4345			17.863			43.6268
	PTX	5.7	4.1	47.9085	7.5	4.7	82.8375	7.7	5.3	108.147
	PTX	7.6	7.2	196.992	7.3	5.8	122.786	7.2	6.1	133.956
	PTX	7.1	5.6	111.328	7.5	5.6	117.6	6.9	5.3	96.9105
	Mean			118.743			107.741			113.004
	SD			74.8178			21.7225			18.9945
	PGS-LHRH	6.2	5.8	104.284	6.5	5.9	113.133	6.1	6.1	113.49
	PGS-LHRH	6.7	4.7	74.0015	8.5	5.4	123.93	6.6	4.6	69.828
	PGS-LHRH	10.1	4.1	84.8905	9	4.3	83.205	10.5	5	131.25
	Mean			87.7253			106.756			104.856
	SD			12.5242			17.2265			25.808
	PTX-LHRH	6.4	6.4	131.072	6.6	5.4	96.228	6	5.5	90.75
	PTX-LHRH	6.1	5.2	82.472	6.3	5.7	102.344	7	6.5	147.875
	PTX-LHRH	8.2	4.6	86.756	8.7	4.9	104.444	9.8	4.4	94.864
	Mean			100.1			101.005			111.163
	SD			26.9079			4.26817			31.86
	CONTROL	4.7	4.3	43.4515	5.4	5.3	75.843	7	6.9	166.635
		7.9	5.1	102.739			106.641			81.312
	Mean			73.0955			91.242			123.974
	SD			29.644			15.399			42.6615
